# Supplementary material for: N-[(2Z,4Z)-4-Benzyl­idene-6-chloro-1,4-dihydro­pyrido[2,3-d][1,3]thia­zin-2-yl­idene]benzamide
Source: Acta Crystallogr Sect E Struct Rep Online. 2012 Jul 7;68(Pt 8):o2346. doi: 10.1107/S1600536812029741 (PMC3414281; doi:10.1107/S1600536812029741)
Supplement: Supplementary file 1 [file e-68-o2346-sup1.cif]

##############################################################################
#                                                                            #
# This CIF contains the data in a paper accepted for publication in          #
# Acta Crystallographica Section E. It conforms to the requirements of       #
# Notes for Authors for Acta Crystallographica Section E, and has been       #
# peer reviewed under the auspices of the IUCr Commission on Journals.       #
#                                                                            #
# Full details of the Crystallographic Information File format               #
# are given in the paper "The Crystallographic Information File (CIF):       #
# a New Standard Archive File for Crystallography" by S. R. Hall, F. H.      #
# Allen and I. D. Brown [Acta Cryst. (1991), A47, 655-685].                  #
#                                                                            #
# The current version of the core CIF dictionary is obtainable from          #
# ftp://ftp.iucr.org/pub/cif_core.dic.                                       #
#                                                                            #
# Software is freely available for graphical display of the structure(s)     #
# in this CIF. For information consult the CIF software page                 #
# http://www.iucr.org/resources/cif/software.                                #
#                                                                            #
# This file may be used for bona fide research purposes within the           #
# scientific community so long as proper attribution is given to the journal # 
# article from which it was obtained.                                        #
#                                                                            #
##############################################################################
data_global
_audit_creation_method     'WinGX routine CIF_UPDATE'
_audit_conform_dict_name     cif_core.dic
_audit_conform_dict_version     2.3
_journal_date_recd_electronic     2012-04-13
_journal_date_accepted     2012-06-29
_journal_name_full     'Acta Crystallographica, Section E'
_journal_year     2012
_journal_volume     68
_journal_issue      8
_journal_page_first     o2346
_journal_page_last     o2346
_journal_paper_category     QO
_journal_paper_doi     10.1107/S1600536812029741
_journal_coeditor_code     NK2159
_publ_contact_author_name     'Levendis, Demetrius C.'
_publ_contact_author_address
;
Molecular Sciences Institute
School of Chemistry
University of the Witwatersrand
Private Bag 3
PO Wits 2050
South Africa
;
_publ_contact_author_email     demetrius.levendis@wits.ac.za
_publ_contact_author_fax     '27(11)7176749'
_publ_contact_author_phone     '27(11)7176742'
_publ_section_title
;\
<i>N</i>-[(2<i>Z</i>,4<i>Z</i>)-4-Benzylidene-6-chloro-1,4-dihydropyrido[2,3-\
<i>d</i>][1,3]thiazin-2-ylidene]benzamide
;
loop_
    _publ_author_name
    _publ_author_address
    'Fernandes, Manuel A.'
;
Molecular Sciences Institute
School of Chemistry
University of the Witwatersrand, Johannesburg
PO Wits 2050
South Africa
;
    'Levendis, Demetrius C.'
;
Molecular Sciences Institute
School of Chemistry
University of the Witwatersrand, Johannesburg
PO Wits 2050
South Africa
;
    'Reid, David H.'
;
Molecular Sciences Institute
School of Chemistry
University of the Witwatersrand, Johannesburg
PO Wits 2050
South Africa
;
data_I
_audit_creation_method     'WinGX routine CIF_UPDATE'
_chemical_name_systematic
;
<i>N</i>-[(2<i>Z</i>,4<i>Z</i>)-4-Benzylidene-6-chloro-1,4-
dihydropyrido[2,3-<i>d</i>][1,3]thiazin-2-ylidene]benzamide
;
_chemical_formula_moiety     'C21 H14 Cl N3 O S'
_chemical_formula_sum     'C21 H14 Cl N3 O S'
_chemical_formula_iupac     'C21 H14 Cl N3 O S'
_chemical_formula_weight     391.86
_symmetry_cell_setting     triclinic
_symmetry_space_group_name_H-M     'P -1'
_symmetry_space_group_name_Hall     '-P 1'
loop_
    _symmetry_equiv_pos_as_xyz
    'x, y, z'
    '-x, -y, -z'
_cell_length_a     7.2372(2)
_cell_length_b     8.3977(3)
_cell_length_c     15.7467(6)
_cell_angle_alpha     101.227(2)
_cell_angle_beta     98.427(2)
_cell_angle_gamma     103.7680(10)
_cell_volume     892.85(5)
_cell_formula_units_Z     2
_cell_measurement_reflns_used     6485
_cell_measurement_theta_min     3.75
_cell_measurement_theta_max     27
_cell_measurement_temperature     173(2)
_exptl_crystal_description     block
_exptl_crystal_colour     colourless
_exptl_crystal_size_max     0.37
_exptl_crystal_size_mid     0.28
_exptl_crystal_size_min     0.19
_exptl_crystal_density_diffrn     1.458
_exptl_crystal_density_meas     ?
_exptl_crystal_density_method     'not measured'
_exptl_crystal_F_000     404
_exptl_absorpt_coefficient_mu     0.348
_exptl_absorpt_correction_type     none
_exptl_special_details
;
;
_diffrn_ambient_temperature     173(2)
_diffrn_radiation_type     MoK\a
_diffrn_radiation_wavelength     0.71073
_diffrn_measurement_device_type     'Bruker SMART APEXII CCD area-detector'
_diffrn_measurement_method     '\w scans'
_diffrn_reflns_number     18107
_diffrn_reflns_av_R_equivalents     0.0288
_diffrn_reflns_theta_min     1.35
_diffrn_reflns_theta_max     27
_diffrn_reflns_theta_full     27
_diffrn_measured_fraction_theta_max     0.999
_diffrn_measured_fraction_theta_full     0.999
_diffrn_reflns_limit_h_min     -8
_diffrn_reflns_limit_h_max     9
_diffrn_reflns_limit_k_min     -10
_diffrn_reflns_limit_k_max     10
_diffrn_reflns_limit_l_min     -20
_diffrn_reflns_limit_l_max     20
_diffrn_standards_number     0
_reflns_number_total     3894
_reflns_number_gt     3538
_reflns_threshold_expression     I>2sigma(I)
_refine_ls_structure_factor_coef     Fsqd
_refine_ls_matrix_type     full
_refine_ls_R_factor_gt     0.0279
_refine_ls_wR_factor_ref     0.0768
_refine_ls_goodness_of_fit_ref     1.048
_refine_ls_restrained_S_all     1.048
_refine_ls_number_reflns     3894
_refine_ls_number_parameters     248
_refine_ls_number_restraints     7
_refine_ls_hydrogen_treatment     mixed
_refine_ls_weighting_scheme     calc
_refine_ls_weighting_details
         'calc w=1/[\s^2^(Fo^2^)+(0.0401P)^2^+0.2776P] where P=(Fo^2^+2Fc^2^)/3'
_refine_ls_shift/su_max     0.001
_refine_diff_density_max     0.27
_refine_diff_density_min     -0.213
_refine_ls_extinction_method     none
loop_
    _atom_type_symbol
    _atom_type_description
    _atom_type_scat_dispersion_real
    _atom_type_scat_dispersion_imag
    _atom_type_scat_source
    C C 0.0033 0.0016 'International Tables Vol C Tables 4.2.6.8 and 6.1.1.4'
    H H 0 0 'International Tables Vol C Tables 4.2.6.8 and 6.1.1.4'
    N N 0.0061 0.0033 'International Tables Vol C Tables 4.2.6.8 and 6.1.1.4'
    S S 0.1246 0.1234 'International Tables Vol C Tables 4.2.6.8 and 6.1.1.4'
    O O 0.0106 0.006 'International Tables Vol C Tables 4.2.6.8 and 6.1.1.4'
    Cl Cl 0.1484 0.1585 'International Tables Vol C Tables 4.2.6.8 and 6.1.1.4'
_computing_data_collection     'APEX2 (Bruker, 2005)'
_computing_cell_refinement     'SAINT-Plus (Bruker, 2005)'
_computing_data_reduction     'SAINT-Plus and XPREP (Bruker, 2005)'
_computing_structure_solution     'SHELXS97 (Sheldrick, 2008)'
_computing_structure_refinement     'SHELXL97 (Sheldrick, 2008)'
_computing_molecular_graphics
;
PLATON (Spek, 2009), Mercury (Macrae <i>et al.</i>, 2008) and
SCHAKAL99
(Keller, 1999)
;
_computing_publication_material
;
WinGX (Farrugia, 1999) and PLATON (Spek, 2009)
;
loop_
    _atom_site_type_symbol
    _atom_site_label
    _atom_site_fract_x
    _atom_site_fract_y
    _atom_site_fract_z
    _atom_site_U_iso_or_equiv
    _atom_site_adp_type
    _atom_site_calc_flag
    _atom_site_refinement_flags
    _atom_site_occupancy
    _atom_site_disorder_assembly
    _atom_site_disorder_group
    C C2 -0.06525(16) -0.02208(14) 0.13025(7) 0.0204(2) Uani d . 1 . .
    C C4 -0.22472(17) -0.29516(15) 0.05686(8) 0.0240(2) Uani d . 1 . .
    H H4 -0.272 -0.3801 0.0033 0.029 Uiso calc R 1 . .
    C C5 -0.25381(17) -0.33684(15) 0.13550(8) 0.0231(2) Uani d . 1 . .
    C C6 -0.18282(17) -0.21689(15) 0.21447(8) 0.0231(2) Uani d . 1 . .
    H H6 -0.2028 -0.2443 0.2688 0.028 Uiso calc R 1 . .
    C C7 -0.08154(16) -0.05529(14) 0.21279(7) 0.0207(2) Uani d . 1 . .
    C C8 0.06508(16) 0.28693(14) 0.18128(7) 0.0208(2) Uani d . 1 . .
    C C9 0.16648(17) 0.57853(15) 0.21226(8) 0.0230(2) Uani d . 1 . .
    C C10 0.27176(17) 0.72581(15) 0.18204(8) 0.0250(3) Uani d . 1 . .
    C C11 0.37511(19) 0.87229(16) 0.24628(10) 0.0327(3) Uani d . 1 . .
    H H11 0.3827 0.8737 0.3072 0.039 Uiso calc R 1 . .
    C C12 0.4664(2) 1.01543(18) 0.22140(12) 0.0429(4) Uani d . 1 . .
    H H12 0.5375 1.1147 0.2651 0.051 Uiso calc R 1 . .
    C C13 0.4540(2) 1.01364(18) 0.13303(13) 0.0468(4) Uani d . 1 . .
    H H13 0.5156 1.1123 0.1161 0.056 Uiso calc R 1 . .
    C C14 0.3525(2) 0.86926(19) 0.06890(11) 0.0412(4) Uani d . 1 . .
    H H14 0.3446 0.8692 0.0081 0.049 Uiso calc R 1 . .
    C C15 0.2619(2) 0.72417(17) 0.09306(9) 0.0301(3) Uani d . 1 . .
    H H15 0.1937 0.6245 0.049 0.036 Uiso calc R 1 . .
    C C16 0.01362(18) 0.07578(14) 0.29392(8) 0.0229(2) Uani d . 1 . .
    C C17 0.0849(2) 0.04176(16) 0.36959(8) 0.0285(3) Uani d . 1 . .
    H H17 0.0677 -0.0736 0.3706 0.034 Uiso calc R 1 . .
    C C18 0.1887(2) 0.17028(16) 0.45202(8) 0.0320(3) Uani d . 1 . .
    C C19 0.3837(3) 0.1862(2) 0.48353(10) 0.0463(4) Uani d . 1 . .
    H H19 0.4457 0.1111 0.4536 0.056 Uiso calc R 1 . .
    C C20 0.4890(3) 0.3102(2) 0.55806(11) 0.0557(5) Uani d . 1 . .
    H H20 0.623 0.3217 0.5779 0.067 Uiso calc R 1 . .
    C C21 0.3987(3) 0.4163(2) 0.60314(10) 0.0548(5) Uani d U 1 . .
    H H21 0.4702 0.501 0.6543 0.066 Uiso calc R 1 . .
    C C22 0.2053(3) 0.3997(2) 0.57427(10) 0.0545(5) Uani d U 1 . .
    H H22 0.1429 0.4718 0.6063 0.065 Uiso calc R 1 . .
    C C23 0.0990(3) 0.27748(19) 0.49810(10) 0.0427(4) Uani d . 1 . .
    H H23 -0.0344 0.268 0.478 0.051 Uiso calc R 1 . .
    N N1 0.12656(14) 0.42335(12) 0.15357(6) 0.0230(2) Uani d . 1 . .
    N N2 0.02664(15) 0.13768(12) 0.12157(7) 0.0225(2) Uani d . 1 . .
    H H2 0.052(2) 0.144(2) 0.0713(11) 0.032(4) Uiso d . 1 . .
    N N3 -0.13207(14) -0.13887(12) 0.05389(6) 0.0224(2) Uani d . 1 . .
    Cl Cl1 -0.37769(5) -0.54060(4) 0.13535(2) 0.03250(10) Uani d . 1 . .
    S S1 0.03383(5) 0.28939(4) 0.290500(18) 0.02461(9) Uani d . 1 . .
    O O1 0.11843(14) 0.60154(11) 0.28445(6) 0.0292(2) Uani d . 1 . .
loop_
    _atom_site_aniso_label
    _atom_site_aniso_U_11
    _atom_site_aniso_U_22
    _atom_site_aniso_U_33
    _atom_site_aniso_U_12
    _atom_site_aniso_U_13
    _atom_site_aniso_U_23
    C2 0.0209(5) 0.0187(5) 0.0225(5) 0.0056(4) 0.0058(4) 0.0062(4)
    C4 0.0236(6) 0.0208(6) 0.0242(6) 0.0031(4) 0.0016(4) 0.0038(5)
    C5 0.0208(5) 0.0179(5) 0.0299(6) 0.0026(4) 0.0041(4) 0.0082(5)
    C6 0.0252(6) 0.0217(6) 0.0250(6) 0.0068(5) 0.0068(5) 0.0097(5)
    C7 0.0230(5) 0.0189(5) 0.0222(5) 0.0072(4) 0.0059(4) 0.0067(4)
    C8 0.0217(5) 0.0204(5) 0.0214(5) 0.0060(4) 0.0054(4) 0.0065(4)
    C9 0.0232(6) 0.0203(6) 0.0267(6) 0.0066(4) 0.0041(4) 0.0083(5)
    C10 0.0237(6) 0.0192(6) 0.0358(7) 0.0080(5) 0.0104(5) 0.0096(5)
    C11 0.0303(7) 0.0219(6) 0.0445(8) 0.0052(5) 0.0103(6) 0.0056(5)
    C12 0.0358(8) 0.0208(6) 0.0703(11) 0.0031(6) 0.0198(7) 0.0058(7)
    C13 0.0487(9) 0.0244(7) 0.0817(12) 0.0115(6) 0.0383(9) 0.0255(8)
    C14 0.0520(9) 0.0335(8) 0.0541(9) 0.0186(7) 0.0295(7) 0.0255(7)
    C15 0.0343(7) 0.0246(6) 0.0386(7) 0.0114(5) 0.0153(6) 0.0142(5)
    C16 0.0294(6) 0.0184(5) 0.0225(5) 0.0064(5) 0.0085(5) 0.0066(4)
    C17 0.0411(7) 0.0215(6) 0.0241(6) 0.0085(5) 0.0069(5) 0.0078(5)
    C18 0.0530(8) 0.0248(6) 0.0194(6) 0.0100(6) 0.0064(5) 0.0095(5)
    C19 0.0594(10) 0.0467(9) 0.0287(7) 0.0188(8) -0.0033(7) 0.0032(6)
    C20 0.0656(11) 0.0570(11) 0.0324(8) 0.0097(9) -0.0085(8) 0.0047(8)
    C21 0.0885(14) 0.0394(9) 0.0233(7) 0.0007(9) 0.0015(8) 0.0049(6)
    C22 0.0980(15) 0.0359(8) 0.0330(8) 0.0197(9) 0.0264(9) 0.0047(7)
    C23 0.0629(10) 0.0373(8) 0.0313(7) 0.0159(7) 0.0163(7) 0.0086(6)
    N1 0.0261(5) 0.0188(5) 0.0246(5) 0.0043(4) 0.0069(4) 0.0074(4)
    N2 0.0304(5) 0.0184(5) 0.0191(5) 0.0043(4) 0.0083(4) 0.0062(4)
    N3 0.0246(5) 0.0202(5) 0.0214(5) 0.0042(4) 0.0041(4) 0.0054(4)
    Cl1 0.03448(18) 0.02067(15) 0.03662(18) -0.00357(12) 0.00425(13) 0.00945(13)
    S1 0.03781(18) 0.01751(15) 0.02036(15) 0.00759(12) 0.00947(12) 0.00618(11)
    O1 0.0408(5) 0.0218(4) 0.0268(4) 0.0083(4) 0.0106(4) 0.0074(4)
_geom_special_details
;
All e.s.d.'s (except the e.s.d. in the dihedral angle between two l.s. planes)
are estimated using the full covariance matrix. The cell e.s.d.'s are taken
into account individually in the estimation of e.s.d.'s in distances, angles
and torsion angles; correlations between e.s.d.'s in cell parameters are only
used when they are defined by crystal symmetry. An approximate (isotropic)
treatment of cell e.s.d.'s is used for estimating e.s.d.'s involving l.s.
planes.
;
loop_
    _geom_bond_atom_site_label_1
    _geom_bond_atom_site_label_2
    _geom_bond_site_symmetry_2
    _geom_bond_distance
    _geom_bond_publ_flag
    C2 N3 . 1.3365(15) ?
    C2 N2 . 1.3908(15) ?
    C2 C7 . 1.3968(16) ?
    C4 N3 . 1.3374(15) ?
    C4 C5 . 1.3822(17) ?
    C4 H4 . 0.95 ?
    C5 C6 . 1.3797(17) ?
    C5 Cl1 . 1.7319(12) ?
    C6 C7 . 1.3877(16) ?
    C6 H6 . 0.95 ?
    C7 C16 . 1.4669(16) ?
    C8 N1 . 1.3075(15) ?
    C8 N2 . 1.3531(15) ?
    C8 S1 . 1.7641(12) ?
    C9 O1 . 1.2300(15) ?
    C9 N1 . 1.3818(15) ?
    C9 C10 . 1.4912(16) ?
    C10 C15 . 1.3896(18) ?
    C10 C11 . 1.3970(18) ?
    C11 C12 . 1.384(2) ?
    C11 H11 . 0.95 ?
    C12 C13 . 1.378(3) ?
    C12 H12 . 0.95 ?
    C13 C14 . 1.383(2) ?
    C13 H13 . 0.95 ?
    C14 C15 . 1.3901(18) ?
    C14 H14 . 0.95 ?
    C15 H15 . 0.95 ?
    C16 C17 . 1.3379(17) ?
    C16 S1 . 1.7768(12) ?
    C17 C18 . 1.4821(18) ?
    C17 H17 . 0.95 ?
    C18 C23 . 1.386(2) ?
    C18 C19 . 1.391(2) ?
    C19 C20 . 1.388(2) ?
    C19 H19 . 0.95 ?
    C20 C21 . 1.375(3) ?
    C20 H20 . 0.95 ?
    C21 C22 . 1.371(3) ?
    C21 H21 . 0.95 ?
    C22 C23 . 1.399(2) ?
    C22 H22 . 0.95 ?
    C23 H23 . 0.95 ?
    N2 H2 . 0.847(16) ?
loop_
    _geom_angle_atom_site_label_1
    _geom_angle_atom_site_label_2
    _geom_angle_atom_site_label_3
    _geom_angle_site_symmetry_1
    _geom_angle_site_symmetry_3
    _geom_angle
    _geom_angle_publ_flag
    N3 C2 N2 . . 114.40(10) ?
    N3 C2 C7 . . 123.77(10) ?
    N2 C2 C7 . . 121.83(10) ?
    N3 C4 C5 . . 122.00(11) ?
    N3 C4 H4 . . 119 ?
    C5 C4 H4 . . 119 ?
    C6 C5 C4 . . 120.21(11) ?
    C6 C5 Cl1 . . 119.72(9) ?
    C4 C5 Cl1 . . 120.07(9) ?
    C5 C6 C7 . . 118.52(11) ?
    C5 C6 H6 . . 120.7 ?
    C7 C6 H6 . . 120.7 ?
    C6 C7 C2 . . 117.58(10) ?
    C6 C7 C16 . . 122.17(10) ?
    C2 C7 C16 . . 120.20(10) ?
    N1 C8 N2 . . 116.67(10) ?
    N1 C8 S1 . . 123.60(9) ?
    N2 C8 S1 . . 119.73(9) ?
    O1 C9 N1 . . 124.89(11) ?
    O1 C9 C10 . . 119.63(11) ?
    N1 C9 C10 . . 115.47(10) ?
    C15 C10 C11 . . 119.70(12) ?
    C15 C10 C9 . . 122.27(11) ?
    C11 C10 C9 . . 117.95(11) ?
    C12 C11 C10 . . 120.15(14) ?
    C12 C11 H11 . . 119.9 ?
    C10 C11 H11 . . 119.9 ?
    C13 C12 C11 . . 119.86(14) ?
    C13 C12 H12 . . 120.1 ?
    C11 C12 H12 . . 120.1 ?
    C12 C13 C14 . . 120.48(13) ?
    C12 C13 H13 . . 119.8 ?
    C14 C13 H13 . . 119.8 ?
    C13 C14 C15 . . 120.19(14) ?
    C13 C14 H14 . . 119.9 ?
    C15 C14 H14 . . 119.9 ?
    C10 C15 C14 . . 119.61(13) ?
    C10 C15 H15 . . 120.2 ?
    C14 C15 H15 . . 120.2 ?
    C17 C16 C7 . . 123.17(11) ?
    C17 C16 S1 . . 118.99(9) ?
    C7 C16 S1 . . 117.84(8) ?
    C16 C17 C18 . . 124.98(11) ?
    C16 C17 H17 . . 117.5 ?
    C18 C17 H17 . . 117.5 ?
    C23 C18 C19 . . 118.71(14) ?
    C23 C18 C17 . . 122.21(14) ?
    C19 C18 C17 . . 119.07(13) ?
    C20 C19 C18 . . 120.99(16) ?
    C20 C19 H19 . . 119.5 ?
    C18 C19 H19 . . 119.5 ?
    C21 C20 C19 . . 119.80(18) ?
    C21 C20 H20 . . 120.1 ?
    C19 C20 H20 . . 120.1 ?
    C22 C21 C20 . . 120.00(15) ?
    C22 C21 H21 . . 120 ?
    C20 C21 H21 . . 120 ?
    C21 C22 C23 . . 120.59(16) ?
    C21 C22 H22 . . 119.7 ?
    C23 C22 H22 . . 119.7 ?
    C18 C23 C22 . . 119.87(17) ?
    C18 C23 H23 . . 120.1 ?
    C22 C23 H23 . . 120.1 ?
    C8 N1 C9 . . 118.58(10) ?
    C8 N2 C2 . . 127.76(10) ?
    C8 N2 H2 . . 115.3(11) ?
    C2 N2 H2 . . 116.6(11) ?
    C2 N3 C4 . . 117.83(10) ?
    C8 S1 C16 . . 101.63(5) ?
loop_
    _geom_torsion_atom_site_label_1
    _geom_torsion_atom_site_label_2
    _geom_torsion_atom_site_label_3
    _geom_torsion_atom_site_label_4
    _geom_torsion_site_symmetry_1
    _geom_torsion_site_symmetry_2
    _geom_torsion_site_symmetry_3
    _geom_torsion_site_symmetry_4
    _geom_torsion
    _geom_torsion_publ_flag
    N3 C4 C5 C6 . . . . -1.49(19) ?
    N3 C4 C5 Cl1 . . . . 179.12(9) ?
    C4 C5 C6 C7 . . . . -0.37(18) ?
    Cl1 C5 C6 C7 . . . . 179.02(9) ?
    C5 C6 C7 C2 . . . . 2.81(17) ?
    C5 C6 C7 C16 . . . . -174.49(11) ?
    N3 C2 C7 C6 . . . . -3.79(17) ?
    N2 C2 C7 C6 . . . . 177.37(11) ?
    N3 C2 C7 C16 . . . . 173.57(11) ?
    N2 C2 C7 C16 . . . . -5.27(17) ?
    O1 C9 C10 C15 . . . . -153.18(12) ?
    N1 C9 C10 C15 . . . . 25.39(17) ?
    O1 C9 C10 C11 . . . . 23.54(17) ?
    N1 C9 C10 C11 . . . . -157.89(11) ?
    C15 C10 C11 C12 . . . . 0.3(2) ?
    C9 C10 C11 C12 . . . . -176.46(12) ?
    C10 C11 C12 C13 . . . . 0.5(2) ?
    C11 C12 C13 C14 . . . . -0.6(2) ?
    C12 C13 C14 C15 . . . . 0.0(2) ?
    C11 C10 C15 C14 . . . . -1.03(19) ?
    C9 C10 C15 C14 . . . . 175.64(12) ?
    C13 C14 C15 C10 . . . . 0.9(2) ?
    C6 C7 C16 C17 . . . . 29.87(19) ?
    C2 C7 C16 C17 . . . . -147.36(13) ?
    C6 C7 C16 S1 . . . . -150.07(10) ?
    C2 C7 C16 S1 . . . . 32.70(15) ?
    C7 C16 C17 C18 . . . . 177.51(12) ?
    S1 C16 C17 C18 . . . . -2.56(19) ?
    C16 C17 C18 C23 . . . . 64.2(2) ?
    C16 C17 C18 C19 . . . . -114.62(16) ?
    C23 C18 C19 C20 . . . . -2.0(2) ?
    C17 C18 C19 C20 . . . . 176.88(15) ?
    C18 C19 C20 C21 . . . . 1.8(3) ?
    C19 C20 C21 C22 . . . . -0.2(3) ?
    C20 C21 C22 C23 . . . . -1.2(3) ?
    C19 C18 C23 C22 . . . . 0.6(2) ?
    C17 C18 C23 C22 . . . . -178.26(13) ?
    C21 C22 C23 C18 . . . . 1.0(2) ?
    N2 C8 N1 C9 . . . . 179.63(10) ?
    S1 C8 N1 C9 . . . . -1.12(16) ?
    O1 C9 N1 C8 . . . . -13.03(18) ?
    C10 C9 N1 C8 . . . . 168.49(10) ?
    N1 C8 N2 C2 . . . . -170.01(11) ?
    S1 C8 N2 C2 . . . . 10.70(17) ?
    N3 C2 N2 C8 . . . . 162.12(11) ?
    C7 C2 N2 C8 . . . . -18.93(19) ?
    N2 C2 N3 C4 . . . . -179.06(10) ?
    C7 C2 N3 C4 . . . . 2.02(17) ?
    C5 C4 N3 C2 . . . . 0.68(17) ?
    N1 C8 S1 C16 . . . . -165.12(10) ?
    N2 C8 S1 C16 . . . . 14.12(11) ?
    C17 C16 S1 C8 . . . . 146.10(11) ?
    C7 C16 S1 C8 . . . . -33.96(10) ?
loop_
    _geom_hbond_atom_site_label_D
    _geom_hbond_atom_site_label_H
    _geom_hbond_atom_site_label_A
    _geom_hbond_site_symmetry_A
    _geom_hbond_distance_DH
    _geom_hbond_distance_HA
    _geom_hbond_distance_DA
    _geom_hbond_angle_DHA
    N2 H2 N3 2 0.847(16) 2.131(17) 2.9733(14) 173.1(15)
_iucr_refine_instructions_details
;
TITL 5m_rd4e_s in P-1
CELL  0.71073   7.2372   8.3977  15.7467  101.227   98.427  103.768
ZERR     2.00   0.0002   0.0003   0.0006    0.002    0.002    0.001
LATT   1
SFAC  C    H    N    S    O    CL
UNIT  42   28   6    2    2    2
MERG   2
OMIT    -2.00  54.00
DELU   0.005 0.005 C21 C22
SIMU   C21 C22
EQIV   $2  -x, -y, -z
HTAB   N2 N3_$2
FMAP   2
PLAN    5
SIZE     0.19   0.28   0.37
ACTA
BOND   $H
CONF
L.S.   8
TEMP  -100.00
WGHT    0.040100    0.277600
FVAR       0.45025
MOLE    1
C2    1   -0.065247   -0.022080    0.130255    11.00000    0.02091    0.01873 =
         0.02250    0.00620    0.00583    0.00559
C4    1   -0.224718   -0.295158    0.056858    11.00000    0.02363    0.02076 =
         0.02418    0.00377    0.00160    0.00308
AFIX  43
H4    2   -0.271968   -0.380114    0.003287    11.00000   -1.20000
AFIX   0
C5    1   -0.253810   -0.336835    0.135499    11.00000    0.02076    0.01789 =
         0.02993    0.00819    0.00409    0.00256
C6    1   -0.182824   -0.216886    0.214465    11.00000    0.02516    0.02168 =
         0.02504    0.00973    0.00678    0.00683
AFIX  43
H6    2   -0.202836   -0.244307    0.268776    11.00000   -1.20000
AFIX   0
C7    1   -0.081541   -0.055292    0.212787    11.00000    0.02296    0.01895 =
         0.02222    0.00672    0.00585    0.00716
C8    1    0.065083    0.286928    0.181279    11.00000    0.02167    0.02037 =
         0.02145    0.00648    0.00537    0.00596
C9    1    0.166482    0.578534    0.212259    11.00000    0.02317    0.02025 =
         0.02668    0.00835    0.00406    0.00657
C10   1    0.271757    0.725810    0.182038    11.00000    0.02370    0.01922 =
         0.03583    0.00959    0.01040    0.00799
C11   1    0.375107    0.872295    0.246278    11.00000    0.03033    0.02190 =
         0.04453    0.00559    0.01029    0.00517
AFIX  43
H11   2    0.382747    0.873675    0.307173    11.00000   -1.20000
AFIX   0
C12   1    0.466403    1.015431    0.221398    11.00000    0.03577    0.02084 =
         0.07025    0.00581    0.01981    0.00315
AFIX  43
H12   2    0.537483    1.114692    0.265149    11.00000   -1.20000
AFIX   0
C13   1    0.453970    1.013641    0.133030    11.00000    0.04875    0.02437 =
         0.08174    0.02551    0.03827    0.01151
AFIX  43
H13   2    0.515596    1.112334    0.116057    11.00000   -1.20000
AFIX   0
C14   1    0.352464    0.869260    0.068897    11.00000    0.05205    0.03355 =
         0.05410    0.02552    0.02951    0.01857
AFIX  43
H14   2    0.344580    0.869204    0.008136    11.00000   -1.20000
AFIX   0
C15   1    0.261903    0.724166    0.093061    11.00000    0.03431    0.02461 =
         0.03864    0.01424    0.01530    0.01139
AFIX  43
H15   2    0.193686    0.624481    0.049009    11.00000   -1.20000
AFIX   0
C16   1    0.013621    0.075781    0.293924    11.00000    0.02936    0.01840 =
         0.02251    0.00657    0.00850    0.00644
C17   1    0.084918    0.041764    0.369590    11.00000    0.04110    0.02145 =
         0.02406    0.00783    0.00686    0.00848
AFIX  43
H17   2    0.067679   -0.073560    0.370559    11.00000   -1.20000
AFIX   0
C18   1    0.188746    0.170281    0.452017    11.00000    0.05299    0.02480 =
         0.01943    0.00946    0.00643    0.01004
C19   1    0.383686    0.186213    0.483533    11.00000    0.05938    0.04669 =
         0.02874    0.00321   -0.00332    0.01880
AFIX  43
H19   2    0.445729    0.111118    0.453603    11.00000   -1.20000
AFIX   0
C20   1    0.488963    0.310185    0.558062    11.00000    0.06562    0.05701 =
         0.03235    0.00470   -0.00854    0.00975
AFIX  43
H20   2    0.622998    0.321729    0.577880    11.00000   -1.20000
AFIX   0
C21   1    0.398662    0.416266    0.603136    11.00000    0.08850    0.03938 =
         0.02325    0.00488    0.00152    0.00075
AFIX  43
H21   2    0.470246    0.501042    0.654268    11.00000   -1.20000
AFIX   0
C22   1    0.205289    0.399678    0.574274    11.00000    0.09796    0.03592 =
         0.03301    0.00471    0.02636    0.01968
AFIX  43
H22   2    0.142919    0.471793    0.606284    11.00000   -1.20000
AFIX   0
C23   1    0.099020    0.277475    0.498096    11.00000    0.06286    0.03734 =
         0.03135    0.00863    0.01629    0.01592
AFIX  43
H23   2   -0.034368    0.268015    0.478007    11.00000   -1.20000
AFIX   0
N1    3    0.126557    0.423350    0.153573    11.00000    0.02609    0.01882 =
         0.02457    0.00742    0.00693    0.00432
N2    3    0.026641    0.137682    0.121565    11.00000    0.03044    0.01839 =
         0.01910    0.00623    0.00829    0.00426
H2    2    0.051644    0.144470    0.071312    11.00000    0.03154
N3    3   -0.132073   -0.138867    0.053890    11.00000    0.02457    0.02024 =
         0.02135    0.00535    0.00412    0.00425
CL1   6   -0.377688   -0.540604    0.135353    11.00000    0.03448    0.02067 =
         0.03662    0.00945    0.00425   -0.00357
S1    4    0.033826    0.289388    0.290500    11.00000    0.03781    0.01751 =
         0.02036    0.00618    0.00947    0.00759
O1    5    0.118434    0.601539    0.284454    11.00000    0.04079    0.02178 =
         0.02679    0.00741    0.01059    0.00830
HKLF    4
REM  5m_rd4e_s in P-1
REM R1 =  0.0279 for   3538 Fo > 4sig(Fo)  and  0.0310 for all   3894 data
REM    248 parameters refined using      7 restraints
END
WGHT      0.0401      0.2776
REM Highest difference peak  0.270,  deepest hole -0.213,  1-sigma level  0.045
Q1    1  -0.0507 -0.0350  0.1758  11.00000  0.05    0.27
Q2    1  -0.0257  0.0165  0.2548  11.00000  0.05    0.27
Q3    1   0.1221  0.1085  0.4142  11.00000  0.05    0.24
Q4    1   0.0979  0.0631  0.3240  11.00000  0.05    0.24
Q5    1   0.3977  0.3260  0.5838  11.00000  0.05    0.24
;
