# Supplementary material for: N-[(2Z,4Z)-4-Benzyl­idene-6-chloro-1,4-dihydro­pyrido[2,3-d][1,3]thia­zin-2-yl­idene]benzamide
Source: Acta Crystallogr Sect E Struct Rep Online. 2012 Jul 7;68(Pt 8):o2346. doi: 10.1107/S1600536812029741 (PMC3414281; doi:10.1107/S1600536812029741)
Supplement: Supplementary file 2 [file e-68-o2346-Isup2.hkl]

#
# h,k,l, Fc-squared, Fo-squared, sigma(Fo-squared) and status flag
#
data_I
_shelx_title ' 5m_rd4e_s in P-1'
_shelx_refln_list_code          4
_shelx_F_calc_maximum      173.35
_exptl_crystal_F_000       404.00
_reflns_d_resolution_high  0.7828
 
loop_
 _symmetry_equiv_pos_as_xyz
 'x, y, z'
 '-x, -y, -z'
 
_cell_length_a     7.2372
_cell_length_b     8.3977
_cell_length_c    15.7467
_cell_angle_alpha 101.227
_cell_angle_beta   98.427
_cell_angle_gamma 103.768
 
_shelx_F_squared_multiplier     1.000
 
loop_
 _refln_index_h
 _refln_index_k
 _refln_index_l
 _refln_F_squared_calc
 _refln_F_squared_meas
 _refln_F_squared_sigma
 _refln_observed_status
   1   0   0     3177.82     3179.42     19.88 o
   2   0   0     1249.27     1181.46      8.75 o
   3   0   0       48.74       37.68      0.64 o
   4   0   0      185.82      195.77      2.31 o
   5   0   0      114.13      109.18      1.71 o
   6   0   0       23.27       23.97      1.16 o
   7   0   0       50.06       44.23      1.62 o
   8   0   0       81.38       84.91      2.55 o
  -8   1   0       49.11       39.59      1.64 o
  -7   1   0       81.40       83.06      1.94 o
  -6   1   0      187.76      186.09      2.60 o
  -5   1   0      110.18      108.28      1.39 o
  -4   1   0      460.76      407.23      3.33 o
  -3   1   0      975.91     1050.25      8.53 o
  -2   1   0    11651.06    11500.86     97.29 o
  -1   1   0     2868.95     2709.20     28.19 o
   0   1   0        1.55        3.53      0.30 o
   1   1   0      351.44      380.63      3.47 o
   2   1   0      225.86      228.26      2.04 o
   3   1   0      285.21      297.90      2.54 o
   4   1   0      137.46      145.69      1.74 o
   5   1   0      722.85      730.31      6.77 o
   6   1   0      128.65      126.75      2.19 o
   7   1   0      131.21      133.13      2.75 o
   8   1   0      107.21      118.97      4.06 o
  -9   2   0        0.19        1.33      1.83 o
  -8   2   0       22.66       20.75      2.21 o
  -7   2   0        9.95       12.86      1.37 o
  -6   2   0       19.13       21.37      2.14 o
  -5   2   0      161.02      156.04      2.30 o
  -4   2   0     1574.81     1588.21     25.81 o
  -3   2   0       75.46       80.00      1.06 o
  -2   2   0     3207.50     3411.56     19.56 o
  -1   2   0      747.60      710.71      8.67 o
   0   2   0       26.58       26.82      0.43 o
   1   2   0     1717.18     1688.78     15.63 o
   2   2   0        0.41        0.29      0.18 o
   3   2   0      340.66      343.92      2.83 o
   4   2   0      699.64      707.42      5.87 o
   5   2   0       39.43       39.43      1.07 o
   6   2   0        1.57        1.49      0.57 o
   7   2   0       15.12       16.47      1.17 o
   8   2   0        0.29       -0.01      1.07 o
  -9   3   0        0.11       -0.69      1.58 o
  -8   3   0       62.82       60.57      3.25 o
  -7   3   0       40.92       40.87      2.11 o
  -6   3   0     1144.21     1113.89     21.17 o
  -5   3   0       63.20       57.53      1.28 o
  -4   3   0     1756.14     1847.93     23.59 o
  -3   3   0      751.57      754.64      9.13 o
  -2   3   0      918.60      950.36     14.58 o
  -1   3   0      257.77      277.91      3.51 o
   0   3   0      299.83      299.41      4.25 o
   1   3   0     1279.49     1261.74     11.49 o
   2   3   0       74.57       60.43      0.81 o
   3   3   0       46.17       40.59      0.89 o
   4   3   0      760.10      734.34      6.56 o
   5   3   0      613.78      630.40      8.13 o
   6   3   0       36.90       39.74      1.42 o
   7   3   0        3.96        2.84      0.88 o
  -9   4   0        5.19        2.81      2.02 o
  -8   4   0       71.67       53.96      3.11 o
  -7   4   0       16.64       18.05      1.82 o
  -6   4   0       25.54       28.70      1.68 o
  -5   4   0      156.19      153.86      2.07 o
  -4   4   0     1328.59     1363.47     19.52 o
  -3   4   0     1384.82     1415.39     22.21 o
  -2   4   0      447.97      459.03      5.49 o
  -1   4   0       75.16       67.62      1.19 o
   0   4   0       61.99       51.24      0.87 o
   1   4   0      282.64      310.27      3.96 o
   2   4   0       71.99       71.35      0.96 o
   3   4   0      282.81      281.75      2.75 o
   4   4   0       23.25       24.12      0.96 o
   5   4   0       98.45      100.31      2.05 o
   6   4   0      375.92      367.32      5.10 o
   7   4   0       31.99       29.32      2.43 o
  -8   5   0      195.96      191.63      5.42 o
  -7   5   0       96.24       92.64      3.45 o
  -6   5   0        6.04        4.43      0.92 o
  -5   5   0        7.02        8.24      0.61 o
  -4   5   0      100.67      100.79      2.12 o
  -3   5   0      312.85      287.15      4.22 o
  -2   5   0       10.14       11.04      0.73 o
  -1   5   0      454.75      470.32      6.09 o
   0   5   0      196.13      195.67      1.87 o
   1   5   0        1.29        1.72      0.38 o
   2   5   0      652.84      648.29      8.39 o
   3   5   0     1278.16     1272.54     11.54 o
   4   5   0      410.40      414.33      3.48 o
   5   5   0      143.50      144.43      2.74 o
   6   5   0       25.94       27.55      1.69 o
  -8   6   0       42.51       49.68      2.91 o
  -7   6   0      242.81      243.65      5.27 o
  -6   6   0        1.54        1.13      0.68 o
  -5   6   0       97.57       96.88      2.49 o
  -4   6   0        8.99        7.13      1.73 o
  -3   6   0        0.09       -0.05      0.57 o
  -2   6   0      822.94      809.62      8.91 o
  -1   6   0        0.08        0.38      0.28 o
   0   6   0       35.28       32.18      0.94 o
   1   6   0      842.34      811.00      5.82 o
   2   6   0      904.86      901.14      6.13 o
   3   6   0        4.31        5.10      0.79 o
   4   6   0      132.41      146.05      2.31 o
   5   6   0       92.59       92.43      2.18 o
  -8   7   0        0.41       -0.69      1.23 o
  -7   7   0        3.51        4.33      1.14 o
  -6   7   0       23.36       23.16      1.62 o
  -5   7   0      118.37      116.10      1.66 o
  -4   7   0       26.70       29.94      2.86 o
  -3   7   0       49.34       52.54      2.44 o
  -2   7   0      642.12      638.73      6.41 o
  -1   7   0      322.23      328.94      6.87 o
   0   7   0     1737.67     1752.65     11.74 o
   1   7   0       17.33       15.68      0.91 o
   2   7   0       16.56       18.20      2.16 o
   3   7   0       36.28       38.34      2.16 o
   4   7   0       14.79       14.76      1.60 o
  -7   8   0       50.07       45.44      2.41 o
  -6   8   0      200.66      205.76      3.97 o
  -5   8   0        6.18        7.40      0.56 o
  -4   8   0       76.62       74.78      4.49 o
  -3   8   0      580.85      579.60      7.97 o
  -2   8   0        0.44       -0.10      0.49 o
  -1   8   0        1.90        1.32      0.48 o
   0   8   0       71.05       71.89      2.74 o
   1   8   0      196.08      192.49      4.08 o
   2   8   0        1.14        2.06      0.88 o
   3   8   0      502.86      523.80      7.58 o
  -6   9   0       44.52       48.39      2.27 o
  -5   9   0       42.47       39.36      3.90 o
  -4   9   0      110.99      116.48      3.38 o
  -3   9   0       40.01       42.01      1.13 o
  -2   9   0       47.64       47.20      2.04 o
  -1   9   0      810.95      812.77     16.17 o
   0   9   0       62.56       65.61      2.51 o
   1   9   0      133.49      151.18      4.01 o
   2   9   0      182.76      201.96      4.82 o
  -5  10   0       16.53        8.09      2.52 o
  -4  10   0       31.30       27.87      3.70 o
  -3  10   0       33.71       33.00      2.07 o
  -2  10   0        2.38        2.52      1.13 o
  -1  10   0      124.94      135.31      5.08 o
   0  10   0        6.01        3.50      1.58 o
   0 -10   1      297.49      303.46      8.24 o
   1 -10   1        8.66       10.31      1.83 o
   2 -10   1       17.05       20.87      2.02 o
   3 -10   1      356.16      362.08      5.19 o
   4 -10   1        1.55        2.28      0.61 o
   5 -10   1      165.74      169.69      7.60 o
  -2  -9   1       57.76       62.45      4.59 o
  -1  -9   1      283.86      300.75      8.44 o
   0  -9   1      136.10      134.34      4.59 o
   1  -9   1        5.76        4.69      2.15 o
   2  -9   1       54.06       53.18      1.84 o
   3  -9   1       13.91       12.94      0.77 o
   4  -9   1        8.25        7.25      1.19 o
   5  -9   1      213.64      229.92      3.37 o
   6  -9   1       58.28       60.33      2.61 o
  -3  -8   1       39.44       44.19      3.65 o
  -2  -8   1       53.19       50.64      2.34 o
  -1  -8   1      294.75      294.07      4.91 o
   0  -8   1       54.70       55.08      2.31 o
   1  -8   1       50.82       48.72      1.91 o
   2  -8   1      680.50      724.49     10.11 o
   3  -8   1      103.99      105.33      4.61 o
   4  -8   1      222.60      225.68      5.39 o
   5  -8   1        4.85        5.01      0.90 o
   6  -8   1       58.57       58.79      5.18 o
   7  -8   1       20.13       19.30      2.22 o
  -5  -7   1       16.51       16.48      3.06 o
  -4  -7   1       54.80       57.84      3.23 o
  -3  -7   1      280.29      284.08      5.17 o
  -2  -7   1       16.22       17.04      1.15 o
  -1  -7   1       92.38       89.32      1.90 o
   0  -7   1      958.61      968.46      5.79 o
   1  -7   1      605.91      585.31      5.25 o
   2  -7   1       73.43       65.71      1.31 o
   3  -7   1      228.93      208.06      6.61 o
   4  -7   1      321.77      329.27      5.97 o
   5  -7   1        2.80        2.52      0.45 o
   6  -7   1       45.90       50.69      2.57 o
   7  -7   1       23.32       23.84      1.95 o
   8  -7   1        0.01       -0.13      0.92 o
  -5  -6   1       13.38       14.12      1.21 o
  -4  -6   1        2.64        2.56      0.54 o
  -3  -6   1      172.71      171.20      2.72 o
  -2  -6   1       50.92       55.88      1.54 o
  -1  -6   1      998.29      946.33      6.91 o
   0  -6   1      315.71      312.65      4.29 o
   1  -6   1       21.26       21.46      0.80 o
   2  -6   1      191.35      182.08      4.29 o
   3  -6   1       15.85       14.25      1.34 o
   4  -6   1      244.48      254.80      4.38 o
   5  -6   1      107.61      110.26      1.76 o
   6  -6   1       15.34       13.35      1.20 o
   7  -6   1        0.09        0.09      0.94 o
   8  -6   1      102.06       90.26      3.73 o
  -6  -5   1       27.53       26.41      1.63 o
  -5  -5   1      112.33      115.37      2.43 o
  -4  -5   1      272.97      280.88      3.32 o
  -3  -5   1      118.69      113.62      1.45 o
  -2  -5   1      341.98      326.83      3.75 o
  -1  -5   1       34.42       35.43      0.90 o
   0  -5   1       55.04       41.56      0.92 o
   1  -5   1      259.51      262.68      3.01 o
   2  -5   1     1047.34     1083.64     19.68 o
   3  -5   1        1.92        2.68      0.44 o
   4  -5   1       49.31       50.67      1.00 o
   5  -5   1      126.67      129.52      2.42 o
   6  -5   1      503.82      488.45      9.94 o
   7  -5   1      243.43      237.62      5.35 o
   8  -5   1       70.53       81.54      3.69 o
  -7  -4   1       50.42       52.07      2.45 o
  -6  -4   1      138.44      139.59      3.98 o
  -5  -4   1      648.68      621.71      7.84 o
  -4  -4   1      438.04      432.13      4.49 o
  -3  -4   1      128.45      118.34      1.39 o
  -2  -4   1      979.72      957.39      7.42 o
  -1  -4   1      210.23      234.65      2.38 o
   0  -4   1      135.35      118.22      1.47 o
   1  -4   1     1279.61     1294.57     14.99 o
   2  -4   1       55.09       43.97      1.01 o
   3  -4   1       35.03       31.51      0.70 o
   4  -4   1        0.25        1.19      0.31 o
   5  -4   1      138.49      141.23      4.28 o
   6  -4   1      654.10      612.14      8.81 o
   7  -4   1       42.28       43.44      2.52 o
   8  -4   1      173.58      173.76      5.27 o
   9  -4   1       30.21       27.67      3.60 o
  -7  -3   1       18.43       17.53      1.39 o
  -6  -3   1       34.33       30.95      1.43 o
  -5  -3   1        0.78        0.28      0.44 o
  -4  -3   1       75.12       81.47      1.74 o
  -3  -3   1       33.48       30.37      0.80 o
  -2  -3   1     2515.68     2688.21     17.72 o
  -1  -3   1      298.28      333.39      2.83 o
   0  -3   1      287.13      253.66      2.94 o
   1  -3   1     2395.84     2316.96     31.83 o
   2  -3   1      127.41      136.87      1.97 o
   3  -3   1      725.35      671.77      9.56 o
   4  -3   1     1124.97     1212.58     15.61 o
   5  -3   1       48.57       45.51      1.20 o
   6  -3   1      358.88      343.82      6.72 o
   7  -3   1        4.60        4.29      1.02 o
   8  -3   1        2.48        2.84      1.65 o
   9  -3   1        0.81        1.73      1.83 o
  -8  -2   1       63.60       60.77      3.20 o
  -7  -2   1       22.79       21.98      1.48 o
  -6  -2   1      185.16      185.67      2.71 o
  -5  -2   1       55.61       58.26      1.37 o
  -4  -2   1      555.40      599.94      4.43 o
  -3  -2   1     1358.18     1437.69     12.29 o
  -2  -2   1      722.92      759.41      6.52 o
  -1  -2   1      391.46      383.01      3.07 o
   0  -2   1      967.17      964.94     10.63 o
   1  -2   1        4.62        5.77      0.37 o
   2  -2   1      258.70      279.03      3.48 o
   3  -2   1      175.91      166.07      1.53 o
   4  -2   1      949.26     1024.90     10.78 o
   5  -2   1      180.49      194.10      4.12 o
   6  -2   1      580.17      576.11     11.61 o
   7  -2   1       10.89       11.03      1.32 o
   8  -2   1      125.15      129.79      4.73 o
   9  -2   1       12.19       15.64      3.11 o
  -8  -1   1       55.22       53.62      2.87 o
  -7  -1   1        1.70        3.28      0.77 o
  -6  -1   1      398.03      371.55      5.74 o
  -5  -1   1        1.19        0.98      0.38 o
  -4  -1   1       51.34       44.78      0.91 o
  -3  -1   1      862.05      862.29      7.91 o
  -2  -1   1       98.49      111.56      1.13 o
  -1  -1   1     5197.17     5043.83     34.98 o
   0  -1   1       22.87       29.01      0.36 o
   1  -1   1      155.26      158.97      1.42 o
   2  -1   1    30048.58    27103.46    174.08 o
   3  -1   1      125.93      128.89      1.14 o
   4  -1   1      748.24      744.28     10.29 o
   5  -1   1        0.29        0.61      0.21 o
   6  -1   1       43.44       38.31      1.33 o
   7  -1   1        9.36       12.38      0.91 o
   8  -1   1       55.40       58.67      1.96 o
  -8   0   1      182.07      178.78      3.51 o
  -7   0   1      133.03      127.12      2.52 o
  -6   0   1       89.75       93.25      2.28 o
  -5   0   1      217.64      206.03      2.94 o
  -4   0   1      213.50      219.48      2.87 o
  -3   0   1     1316.69     1346.93      8.18 o
  -2   0   1       59.80       54.11      0.65 o
  -1   0   1      345.27      333.75      3.23 o
   0   0   1     1492.90      954.08    103.11 o
   1   0   1      382.86      406.91      6.06 o
   2   0   1     2903.35     2840.02     23.58 o
   3   0   1      121.77      120.98      1.32 o
   4   0   1      422.22      372.86      3.40 o
   5   0   1      179.32      176.41      2.26 o
   6   0   1        0.00        0.10      0.43 o
   7   0   1      151.96      159.33      2.87 o
   8   0   1        2.06        1.08      0.86 o
  -9   1   1       39.73       45.13      4.64 o
  -8   1   1       29.33       33.13      1.47 o
  -7   1   1        0.01       -0.08      0.48 o
  -6   1   1       16.73       14.61      0.90 o
  -5   1   1      105.81       96.88      1.30 o
  -4   1   1      138.41      136.32      1.56 o
  -3   1   1     1408.19     1453.52     14.24 o
  -2   1   1     7422.12     7259.18     72.80 o
  -1   1   1     2197.49     2091.64     25.82 o
   0   1   1      444.79      466.50      5.84 o
   1   1   1      387.56      364.65      2.91 o
   2   1   1        4.71        4.37      0.26 o
   3   1   1     1019.48      981.49      8.55 o
   4   1   1       62.17       65.31      1.11 o
   5   1   1      249.49      246.04      2.31 o
   6   1   1       60.14       62.59      1.80 o
   7   1   1       40.69       39.53      1.48 o
   8   1   1        0.24        0.04      1.02 o
  -9   2   1       28.61       32.51      3.85 o
  -8   2   1        8.16        7.09      1.56 o
  -7   2   1       45.82       47.08      2.19 o
  -6   2   1      224.28      221.54      3.93 o
  -5   2   1       12.61       17.92      0.84 o
  -4   2   1     4396.12     4796.23     67.81 o
  -3   2   1      282.98      289.20      3.42 o
  -2   2   1     4042.57     3990.45     36.44 o
  -1   2   1     1054.65     1044.86      9.10 o
   0   2   1      248.07      252.84      2.38 o
   1   2   1       60.55       63.07      0.62 o
   2   2   1      161.13      165.23      1.27 o
   3   2   1      443.58      389.77      2.54 o
   4   2   1       31.89       32.02      0.89 o
   5   2   1      187.08      191.64      2.29 o
   6   2   1      260.43      268.59      3.63 o
   7   2   1      166.19      160.10      3.63 o
   8   2   1        7.02        9.05      1.61 o
  -9   3   1        7.97       12.43      2.71 o
  -8   3   1       24.56       27.32      2.34 o
  -7   3   1        0.13        0.07      0.70 o
  -6   3   1      428.32      420.14      9.02 o
  -5   3   1       82.48       71.81      1.40 o
  -4   3   1      260.47      239.04      3.46 o
  -3   3   1      155.93      155.00      1.82 o
  -2   3   1      295.31      275.88      4.69 o
  -1   3   1      630.06      628.36      3.52 o
   0   3   1       13.97       19.37      0.64 o
   1   3   1      168.54      158.38      1.44 o
   2   3   1      407.81      415.97      4.12 o
   3   3   1      456.36      462.75      3.54 o
   4   3   1        3.25        4.73      0.49 o
   5   3   1      108.68      103.53      2.43 o
   6   3   1        0.03       -0.08      0.51 o
   7   3   1       47.87       47.95      2.84 o
  -9   4   1        5.93        9.37      2.42 o
  -8   4   1       11.29       12.27      1.78 o
  -7   4   1       39.67       38.11      2.39 o
  -6   4   1      148.29      158.92      3.66 o
  -5   4   1      270.23      285.23      6.58 o
  -4   4   1      159.15      139.15      1.63 o
  -3   4   1      174.66      190.94      2.23 o
  -2   4   1     2767.39     2860.71     39.96 o
  -1   4   1     1315.67     1313.08     12.11 o
   0   4   1       42.02       40.53      0.78 o
   1   4   1     2103.76     2219.66     25.27 o
   2   4   1       42.01       40.33      0.95 o
   3   4   1       42.63       42.06      0.94 o
   4   4   1       14.61       13.00      0.73 o
   5   4   1      111.92      118.33      2.19 o
   6   4   1      198.64      198.38      3.38 o
   7   4   1       46.28       49.89      2.93 o
  -8   5   1      626.64      600.45     17.66 o
  -7   5   1        4.57        2.84      1.11 o
  -6   5   1      251.54      234.89      5.15 o
  -5   5   1      801.21      831.35     18.02 o
  -4   5   1      110.26      123.18      2.67 o
  -3   5   1      420.26      415.77      5.70 o
  -2   5   1      130.88      133.58      3.04 o
  -1   5   1       12.37       14.26      0.50 o
   0   5   1      766.23      762.21      9.35 o
   1   5   1      571.47      570.05      6.79 o
   2   5   1       13.42       14.49      0.74 o
   3   5   1       31.45       28.60      0.80 o
   4   5   1      657.22      653.73      5.04 o
   5   5   1        0.57        0.16      0.58 o
   6   5   1      254.53      271.21      7.80 o
  -8   6   1       62.01       49.91      2.89 o
  -7   6   1        3.20        1.19      1.00 o
  -6   6   1       14.00       13.68      1.19 o
  -5   6   1       91.32       94.79      1.57 o
  -4   6   1        5.96        6.38      1.10 o
  -3   6   1      511.93      491.78      5.32 o
  -2   6   1       10.96       11.70      0.83 o
  -1   6   1      487.66      486.46      5.33 o
   0   6   1      828.14      831.75     10.88 o
   1   6   1      536.48      534.92      4.00 o
   2   6   1     1513.78     1500.22     12.73 o
   3   6   1       48.38       50.81      2.27 o
   4   6   1        2.07        2.08      0.98 o
   5   6   1       53.85       54.20      1.87 o
  -8   7   1       12.83       12.48      2.12 o
  -7   7   1      101.41      107.38      5.13 o
  -6   7   1        3.18        3.64      0.89 o
  -5   7   1      149.58      149.88      1.82 o
  -4   7   1      239.71      220.05      7.05 o
  -3   7   1        0.02        0.95      0.65 o
  -2   7   1      180.22      182.65      2.55 o
  -1   7   1      442.94      431.90      4.52 o
   0   7   1       49.50       52.41      1.41 o
   1   7   1        6.43        7.48      0.81 o
   2   7   1      229.33      235.90      4.55 o
   3   7   1        0.81        0.35      0.79 o
   4   7   1        4.64        5.22      1.25 o
  -7   8   1       13.71       14.06      1.53 o
  -6   8   1        0.23       -0.61      0.61 o
  -5   8   1       29.40       31.16      3.65 o
  -4   8   1      151.49      157.16      6.31 o
  -3   8   1      121.32      118.47      3.15 o
  -2   8   1      480.23      498.16      4.42 o
  -1   8   1       69.39       68.13      1.88 o
   0   8   1       27.28       26.14      1.65 o
   1   8   1      160.27      159.53      3.81 o
   2   8   1       83.95       81.94      2.98 o
   3   8   1       48.55       52.54      4.01 o
  -6   9   1       31.92       34.28      1.83 o
  -5   9   1        1.07       -0.99      1.43 o
  -4   9   1       80.21       78.05      3.45 o
  -3   9   1       61.56       63.39      2.51 o
  -2   9   1       62.70       63.26      2.13 o
  -1   9   1        1.83        2.60      0.88 o
   0   9   1      102.63      102.67      3.13 o
   1   9   1      400.62      427.15     10.06 o
   2   9   1        8.43        9.34      1.45 o
  -3  10   1      208.56      214.92      4.59 o
  -2  10   1       30.45       38.33      2.57 o
  -1  10   1      334.03      352.02      7.23 o
   0 -10   2       21.51       21.06      2.61 o
   1 -10   2      158.75      161.27      4.51 o
   2 -10   2       16.00       18.32      1.68 o
   3 -10   2        2.42        2.12      0.89 o
   4 -10   2      233.65      233.06      3.80 o
   5 -10   2       23.14       25.21      2.89 o
  -2  -9   2      318.77      314.66      9.47 o
  -1  -9   2        0.01       -0.69      1.13 o
   0  -9   2       48.56       55.25      3.45 o
   1  -9   2      119.23      114.64      3.31 o
   2  -9   2       77.35       77.76      2.04 o
   3  -9   2      211.05      219.25      4.86 o
   4  -9   2      227.53      237.66      4.73 o
   5  -9   2       95.78       93.96      5.50 o
   6  -9   2       51.39       54.11      2.76 o
  -4  -8   2      181.56      188.53      8.29 o
  -3  -8   2        9.56       10.88      1.64 o
  -2  -8   2       53.33       53.78      2.75 o
  -1  -8   2      168.11      177.24      4.34 o
   0  -8   2       46.56       47.09      1.81 o
   1  -8   2      199.28      198.22      3.27 o
   2  -8   2      337.92      345.83      6.58 o
   3  -8   2      241.02      244.53      3.45 o
   4  -8   2       68.95       72.80      1.64 o
   5  -8   2      361.13      364.09      6.67 o
   6  -8   2       66.55       68.87      2.57 o
   7  -8   2        0.29       -0.26      0.81 o
  -5  -7   2       95.80      103.83      4.53 o
  -4  -7   2       56.04       56.29      3.12 o
  -3  -7   2       12.28       15.93      1.35 o
  -2  -7   2       10.66        8.72      0.89 o
  -1  -7   2      108.63      117.63      3.23 o
   0  -7   2       10.76       12.89      0.90 o
   1  -7   2     1187.61     1205.80     18.17 o
   2  -7   2      305.31      322.55      4.79 o
   3  -7   2       52.43       59.76      2.14 o
   4  -7   2      168.77      171.71      2.34 o
   5  -7   2        7.25        7.09      0.62 o
   6  -7   2      172.03      168.76      3.92 o
   7  -7   2        2.09        1.05      0.97 o
   8  -7   2       23.19       30.19      2.39 o
  -6  -6   2        5.35        5.12      0.99 o
  -5  -6   2       49.63       52.30      1.89 o
  -4  -6   2        3.81        5.09      0.63 o
  -3  -6   2       66.53       67.18      2.50 o
  -2  -6   2      230.69      251.51      3.81 o
  -1  -6   2       55.92       49.49      1.38 o
   0  -6   2       45.12       41.05      1.09 o
   1  -6   2      602.79      589.15      5.73 o
   2  -6   2       22.79       36.87      0.76 o
   3  -6   2      171.74      189.58      3.45 o
   4  -6   2      385.00      382.96      6.31 o
   5  -6   2       18.80       20.98      0.92 o
   6  -6   2      162.18      158.25      5.00 o
   7  -6   2      111.64      120.74      3.90 o
   8  -6   2       90.18       75.00      3.53 o
  -6  -5   2        5.44        4.69      0.87 o
  -5  -5   2      249.25      258.18      3.52 o
  -4  -5   2      245.84      249.52      2.86 o
  -3  -5   2     1260.91     1225.05     11.07 o
  -2  -5   2       42.77       45.79      1.17 o
  -1  -5   2       21.99       15.09      1.41 o
   0  -5   2      163.95      154.73      2.40 o
   1  -5   2     1041.64     1130.41     13.89 o
   2  -5   2       12.97       20.61      0.95 o
   3  -5   2      101.33       99.03      1.33 o
   4  -5   2        8.01        6.79      0.48 o
   5  -5   2      202.56      201.56      3.36 o
   6  -5   2       32.89       32.66      1.77 o
   7  -5   2       36.89       35.88      4.00 o
   8  -5   2       27.62       20.30      2.12 o
  -7  -4   2       23.50       25.37      1.86 o
  -6  -4   2       10.02        9.92      0.89 o
  -5  -4   2        4.41        3.48      0.73 o
  -4  -4   2        0.28       -0.02      0.42 o
  -3  -4   2      263.80      261.64      2.99 o
  -2  -4   2       26.92       28.68      0.62 o
  -1  -4   2       15.36       24.20      0.70 o
   0  -4   2     4285.36     4666.19     59.33 o
   1  -4   2      647.88      738.42      8.83 o
   2  -4   2      319.21      320.19      4.33 o
   3  -4   2      822.04      813.51      9.34 o
   4  -4   2       39.78       47.70      1.03 o
   5  -4   2      332.46      321.13      5.87 o
   6  -4   2      191.94      198.35      3.85 o
   7  -4   2        0.09       -0.80      0.88 o
   8  -4   2       84.34       79.00      4.96 o
  -7  -3   2       64.91       69.72      2.76 o
  -6  -3   2       93.12       95.13      1.85 o
  -5  -3   2        9.85        9.93      0.78 o
  -4  -3   2      358.86      348.49      4.52 o
  -3  -3   2       12.49       10.99      0.49 o
  -2  -3   2     3179.82     3462.32     23.50 o
  -1  -3   2     1358.41     1430.07     28.28 o
   0  -3   2      278.15      279.69      3.28 o
   1  -3   2      480.13      503.70      6.04 o
   2  -3   2      108.62       97.57      1.67 o
   3  -3   2       17.74       12.69      0.49 o
   4  -3   2      192.67      208.66      2.55 o
   5  -3   2      472.17      476.43      8.74 o
   6  -3   2       72.07       71.93      2.46 o
   7  -3   2      101.36      104.59      3.19 o
   8  -3   2      233.21      217.42     14.65 o
  -8  -2   2       85.80       85.02      3.61 o
  -7  -2   2      226.06      225.56      3.97 o
  -6  -2   2       96.33       93.92      1.63 o
  -5  -2   2       68.41       72.85      1.27 o
  -4  -2   2      391.67      370.29      4.67 o
  -3  -2   2       37.48       33.21      0.83 o
  -2  -2   2      333.60      305.63      4.09 o
  -1  -2   2      539.40      479.32      9.11 o
   0  -2   2     4782.71     4922.44     47.95 o
   1  -2   2      891.28      814.98     13.26 o
   2  -2   2      813.86      891.07     12.96 o
   3  -2   2     2267.74     2318.44     21.86 o
   4  -2   2     4537.11     4763.15     42.74 o
   5  -2   2      104.61       98.63      1.05 o
   6  -2   2      179.55      175.08      2.27 o
   7  -2   2        8.67        9.39      1.27 o
   8  -2   2       10.14       10.04      1.81 o
  -8  -1   2       23.13       21.64      2.01 o
  -7  -1   2       94.63       99.50      2.57 o
  -6  -1   2      567.06      559.60      7.14 o
  -5  -1   2       67.40       71.15      1.23 o
  -4  -1   2      325.21      336.68      2.29 o
  -3  -1   2        9.94       17.79      0.54 o
  -2  -1   2      955.33     1036.36      7.12 o
  -1  -1   2      858.76      908.17      6.75 o
   0  -1   2      655.17      678.76      6.88 o
   1  -1   2     1186.99     1259.45     11.51 o
   2  -1   2     4741.72     4617.93     39.56 o
   3  -1   2       61.07       54.70      0.71 o
   4  -1   2     1598.82     1654.86     10.61 o
   5  -1   2      152.17      150.20      1.90 o
   6  -1   2      161.13      160.97      2.53 o
   7  -1   2       48.26       52.90      1.66 o
   8  -1   2       16.69       18.99      1.36 o
  -8   0   2        8.01        5.88      1.00 o
  -7   0   2       28.31       27.24      1.32 o
  -6   0   2      438.34      425.43      4.25 o
  -5   0   2        5.11        6.57      0.49 o
  -4   0   2      194.31      199.83      2.08 o
  -3   0   2     1043.93     1026.49      8.91 o
  -2   0   2     2190.70     2316.44     17.74 o
  -1   0   2     3624.28     3458.63     42.95 o
   0   0   2     1842.58     1812.30     19.31 o
   1   0   2      866.57      859.46      4.64 o
   2   0   2      786.43      735.28      7.39 o
   3   0   2       23.06       18.74      0.52 o
   4   0   2       17.70       20.98      1.81 o
   5   0   2       41.19       46.02      1.04 o
   6   0   2      183.15      175.07      2.46 o
   7   0   2       65.62       60.64      1.88 o
   8   0   2        1.23        1.43      0.87 o
  -9   1   2       11.81        7.20      2.57 o
  -8   1   2        0.52       -0.48      0.67 o
  -7   1   2       49.97       50.93      1.52 o
  -6   1   2        0.58        0.22      0.39 o
  -5   1   2      256.88      261.45      2.90 o
  -4   1   2      501.38      535.67      5.46 o
  -3   1   2       15.89       22.93      0.58 o
  -2   1   2    12688.45    12711.64    127.81 o
  -1   1   2     2892.30     2646.82    108.94 o
   0   1   2      638.07      655.29      4.87 o
   1   1   2      156.61      141.31      1.74 o
   2   1   2      197.90      184.15      1.31 o
   3   1   2        0.01        0.88      0.37 o
   4   1   2      321.32      343.81      4.47 o
   5   1   2      245.38      237.78      2.46 o
   6   1   2        0.18       -0.10      0.45 o
   7   1   2      341.88      355.41      3.97 o
   8   1   2       22.00       20.69      2.04 o
  -9   2   2        2.53        2.02      1.83 o
  -8   2   2        4.91        5.84      1.60 o
  -7   2   2       67.32       68.05      2.58 o
  -6   2   2        2.61        0.90      0.63 o
  -5   2   2       62.38       52.37      1.26 o
  -4   2   2     1807.03     1915.09     37.70 o
  -3   2   2        9.78        7.58      0.38 o
  -2   2   2        1.18        0.93      0.17 o
  -1   2   2       72.91       57.91      0.83 o
   0   2   2      193.80      210.37      2.46 o
   1   2   2      551.32      591.44      5.02 o
   2   2   2        4.46        3.94      0.28 o
   3   2   2      217.18      215.04      1.83 o
   4   2   2       22.79       18.26      0.73 o
   5   2   2        0.31        0.06      0.39 o
   6   2   2       21.68       22.42      1.18 o
   7   2   2       91.95       97.69      3.22 o
  -9   3   2       14.71       16.18      2.86 o
  -8   3   2        0.31       -0.87      0.87 o
  -7   3   2        6.64        8.64      1.19 o
  -6   3   2       10.25       12.15      1.23 o
  -5   3   2      532.66      512.56      9.92 o
  -4   3   2      562.15      614.53      9.29 o
  -3   3   2       11.83       10.46      1.64 o
  -2   3   2      360.64      296.32      3.40 o
  -1   3   2      144.62      143.84      2.11 o
   0   3   2     4161.56     4318.57     44.26 o
   1   3   2      683.11      725.38      6.00 o
   2   3   2        8.79       16.35      0.49 o
   3   3   2      462.93      459.28      4.32 o
   4   3   2      274.87      276.07      2.91 o
   5   3   2       44.32       43.09      1.28 o
   6   3   2       11.56       11.06      1.10 o
   7   3   2       19.36       17.33      1.93 o
  -9   4   2        1.39        2.17      1.78 o
  -8   4   2       51.93       48.25      2.90 o
  -7   4   2      101.94       96.55      3.53 o
  -6   4   2     1700.38     1637.70     36.67 o
  -5   4   2        0.85        0.69      0.44 o
  -4   4   2      938.29      924.70     14.50 o
  -3   4   2      323.28      324.37      4.97 o
  -2   4   2      100.64      111.97      1.80 o
  -1   4   2      102.83       95.35      1.12 o
   0   4   2      765.39      793.18     10.94 o
   1   4   2      533.45      554.26      6.77 o
   2   4   2        0.23        0.92      0.24 o
   3   4   2     1760.96     1750.95     10.99 o
   4   4   2        0.21       -0.23      0.38 o
   5   4   2       21.34       26.19      1.36 o
   6   4   2       84.07       86.34      2.35 o
  -8   5   2       57.92       56.19      3.21 o
  -7   5   2        0.04       -0.77      0.77 o
  -6   5   2        9.83       10.69      1.13 o
  -5   5   2        5.31        3.94      0.91 o
  -4   5   2      378.03      342.75      4.21 o
  -3   5   2      618.21      622.23      5.50 o
  -2   5   2       51.44       51.60      1.57 o
  -1   5   2      939.54      935.88      8.10 o
   0   5   2       33.54       27.83      0.77 o
   1   5   2      878.75      857.10     10.80 o
   2   5   2      828.73      821.48      9.57 o
   3   5   2      516.88      529.44      7.18 o
   4   5   2      755.84      752.78     13.82 o
   5   5   2       15.85       18.36      1.19 o
   6   5   2        0.97       -0.89      0.89 o
  -8   6   2        5.85        8.89      1.55 o
  -7   6   2       43.66       45.61      2.50 o
  -6   6   2       61.90       64.49      2.61 o
  -5   6   2      173.71      168.16      3.29 o
  -4   6   2       50.85       50.31      1.66 o
  -3   6   2      195.83      194.27      3.36 o
  -2   6   2       33.58       32.11      0.68 o
  -1   6   2      100.50      100.84      1.42 o
   0   6   2      539.92      537.24      7.23 o
   1   6   2      551.45      531.16      6.09 o
   2   6   2       52.40       49.65      2.17 o
   3   6   2        2.06        2.52      0.88 o
   4   6   2      500.06      507.90      7.27 o
   5   6   2        0.03        0.21      0.63 o
  -8   7   2        6.39        6.07      1.68 o
  -7   7   2        9.76        9.66      1.39 o
  -6   7   2       45.55       47.68      2.10 o
  -5   7   2       39.53       40.23      1.08 o
  -4   7   2        6.76        5.75      1.17 o
  -3   7   2      456.91      450.36      5.43 o
  -2   7   2      329.29      334.95      4.32 o
  -1   7   2      429.28      436.38      5.01 o
   0   7   2       41.73       40.53      1.43 o
   1   7   2       94.89       91.07      2.74 o
   2   7   2       18.28       19.60      1.60 o
   3   7   2       43.73       37.11      2.19 o
   4   7   2       52.46       56.82      2.83 o
  -7   8   2       23.42       24.60      1.86 o
  -6   8   2        0.19        0.20      0.74 o
  -5   8   2        7.37        6.66      1.97 o
  -4   8   2      141.14      137.90      4.22 o
  -3   8   2       51.52       53.78      1.43 o
  -2   8   2        6.49        8.84      0.66 o
  -1   8   2      641.43      646.81      6.58 o
   0   8   2      192.19      188.35      3.93 o
   1   8   2        1.76        1.03      0.78 o
   2   8   2       25.25       25.23      1.89 o
   3   8   2      179.48      197.90      4.94 o
  -6   9   2       15.66       13.22      1.33 o
  -4   9   2       35.68       35.57      3.75 o
  -3   9   2      188.72      185.60      3.11 o
  -2   9   2      245.07      238.62      5.40 o
  -1   9   2       55.35       56.86      2.30 o
   0   9   2        3.07        1.79      1.05 o
   1   9   2      288.93      314.33      6.71 o
  -4  10   2       48.88       44.74      4.39 o
  -3  10   2       46.49       46.27      2.08 o
  -2  10   2      110.37      111.20      3.11 o
  -1  10   2       24.47       22.15      1.80 o
  -1 -10   3      157.01      176.74      5.51 o
   0 -10   3      122.12      126.73      4.86 o
   1 -10   3       45.97       48.36      2.66 o
   2 -10   3      290.24      293.21      5.49 o
   3 -10   3      157.29      159.81      3.72 o
   4 -10   3       86.22       87.09      5.52 o
   5 -10   3      100.65      104.46      4.04 o
  -2  -9   3      109.25      118.07      4.71 o
  -1  -9   3       43.03       43.16      3.45 o
   0  -9   3       12.44        9.06      1.18 o
   1  -9   3       36.00       36.24      1.81 o
   2  -9   3       59.20       61.22      1.87 o
   3  -9   3      100.38       96.26      4.16 o
   4  -9   3        9.83        7.85      0.97 o
   5  -9   3       87.18       90.07      2.64 o
   6  -9   3       90.10       89.92      3.60 o
  -4  -8   3       90.82       92.83      4.32 o
  -3  -8   3        2.98        4.44      1.92 o
  -2  -8   3      360.63      359.25      6.56 o
  -1  -8   3        0.70        0.79      0.63 o
   0  -8   3       97.57       98.03      2.50 o
   1  -8   3       29.30       38.79      1.44 o
   2  -8   3        0.25       -0.05      0.38 o
   3  -8   3      530.89      563.06      8.57 o
   4  -8   3      260.53      268.59      4.72 o
   5  -8   3       23.49       22.71      1.61 o
   6  -8   3       37.03       37.38      2.07 o
   7  -8   3        1.63        2.07      1.33 o
  -5  -7   3      192.41      211.37      5.01 o
  -4  -7   3       21.52       23.97      2.21 o
  -3  -7   3      125.92      119.30      3.76 o
  -2  -7   3       50.50       42.60      1.83 o
  -1  -7   3      257.14      255.25      3.64 o
   0  -7   3        8.11       12.56      0.78 o
   1  -7   3       93.85       88.09      1.46 o
   2  -7   3        0.22        0.02      0.28 o
   3  -7   3      797.63      801.03     11.97 o
   4  -7   3        3.01        4.47      0.49 o
   5  -7   3       13.67       15.89      1.06 o
   6  -7   3      108.51      102.69      3.22 o
   7  -7   3       12.85       13.46      1.60 o
   8  -7   3        0.05       -0.38      0.94 o
  -6  -6   3       91.54       93.46      2.24 o
  -5  -6   3      146.43      137.43      2.64 o
  -4  -6   3       12.71        9.40      0.76 o
  -3  -6   3        0.54       -0.45      0.45 o
  -2  -6   3      162.63      162.39      2.42 o
  -1  -6   3     1799.85     1746.24     19.40 o
   0  -6   3       47.22       50.43      1.50 o
   1  -6   3        5.75        6.32      0.41 o
   2  -6   3        0.19        1.38      0.52 o
   3  -6   3      446.31      437.10      3.83 o
   4  -6   3       20.15       25.08      0.90 o
   5  -6   3       66.23       65.24      1.76 o
   6  -6   3      145.65      141.05      3.78 o
   7  -6   3        2.64        1.84      1.04 o
   8  -6   3       92.33       91.99      3.87 o
  -6  -5   3      109.74      101.69      2.10 o
  -5  -5   3       25.05       23.49      1.17 o
  -4  -5   3      336.36      320.87      4.07 o
  -3  -5   3        0.52        0.42      0.42 o
  -2  -5   3        4.96        4.12      0.81 o
  -1  -5   3      711.92      715.80      9.19 o
   0  -5   3       29.40       39.48      0.95 o
   1  -5   3       10.44       11.10      0.46 o
   2  -5   3     1545.49     1617.24     19.74 o
   3  -5   3      119.15      125.72      1.49 o
   4  -5   3      499.38      498.86      7.95 o
   5  -5   3      435.58      428.04      8.87 o
   6  -5   3       78.63       79.91      2.57 o
   7  -5   3       81.60       85.54      3.48 o
   8  -5   3       42.94       40.75      2.77 o
  -7  -4   3       56.00       55.19      2.91 o
  -6  -4   3       42.96       42.62      1.40 o
  -5  -4   3      298.16      294.77      3.69 o
  -4  -4   3       28.58       28.05      1.06 o
  -3  -4   3        2.73        2.48      0.36 o
  -2  -4   3      142.24      138.67      1.75 o
  -1  -4   3      118.45      116.82      1.63 o
   0  -4   3     4606.87     4922.96     64.51 o
   1  -4   3       75.46       80.04      1.31 o
   2  -4   3        2.06        2.05      0.28 o
   3  -4   3        6.38        5.33      0.36 o
   4  -4   3      276.40      279.87      4.54 o
   5  -4   3       32.35       30.47      1.20 o
   6  -4   3       67.26       59.39      2.26 o
   7  -4   3      232.37      230.80      5.58 o
   8  -4   3        0.46       -0.58      1.03 o
  -7  -3   3      141.95      138.34      3.70 o
  -6  -3   3       81.83       84.34      1.74 o
  -5  -3   3      206.78      204.12      2.28 o
  -4  -3   3       49.78       43.83      1.05 o
  -3  -3   3      445.78      432.31      3.15 o
  -2  -3   3      185.81      179.38      2.53 o
  -1  -3   3      148.03      160.06      1.16 o
   0  -3   3     1513.69     1527.62     24.40 o
   1  -3   3      982.88     1016.28     11.09 o
   2  -3   3      168.24      155.33      3.06 o
   3  -3   3      533.15      523.69      7.07 o
   4  -3   3      318.24      364.04      4.71 o
   5  -3   3      378.36      360.25      4.92 o
   6  -3   3      232.93      224.87      4.16 o
   7  -3   3       16.37       11.80      1.36 o
   8  -3   3       34.16       33.68      3.55 o
  -8  -2   3       10.69        7.92      1.50 o
  -7  -2   3       38.58       41.75      1.93 o
  -6  -2   3       26.46       23.54      1.05 o
  -5  -2   3      170.94      175.10      1.99 o
  -4  -2   3     1464.71     1478.07      8.76 o
  -3  -2   3       13.39       14.56      0.50 o
  -2  -2   3      663.22      751.85      6.00 o
  -1  -2   3        1.64        3.45      0.26 o
   0  -2   3      385.63      396.58      3.02 o
   1  -2   3      329.79      349.75      2.98 o
   2  -2   3        1.58        2.90      0.22 o
   3  -2   3       51.19       45.67      0.60 o
   4  -2   3      246.98      246.21      1.66 o
   5  -2   3      220.20      219.59      1.68 o
   6  -2   3      451.59      456.74      7.41 o
   7  -2   3      102.00       97.73      1.94 o
   8  -2   3       44.40       51.75      3.22 o
  -8  -1   3        2.43        2.76      0.90 o
  -7  -1   3       17.92       19.00      1.19 o
  -6  -1   3       73.54       75.02      1.93 o
  -5  -1   3        0.26        0.17      0.31 o
  -4  -1   3     1814.74     1849.98     13.47 o
  -3  -1   3      549.95      559.42      3.21 o
  -2  -1   3       60.13       52.26      0.93 o
  -1  -1   3     2707.50     2714.42     23.60 o
   0  -1   3      126.36      127.01      1.02 o
   1  -1   3     3051.03     3049.81     36.35 o
   2  -1   3     1280.21     1346.86     10.75 o
   3  -1   3      600.51      654.29      5.26 o
   4  -1   3      953.83      925.64      7.91 o
   5  -1   3      157.53      152.56      1.67 o
   6  -1   3        0.30        0.28      0.42 o
   7  -1   3       23.02       23.44      1.24 o
   8  -1   3      103.52      108.29      2.98 o
  -8   0   3       34.89       39.19      1.79 o
  -7   0   3       62.80       65.25      1.85 o
  -6   0   3        0.30       -0.26      0.54 o
  -5   0   3        0.24        0.35      0.26 o
  -4   0   3      211.43      205.12      1.54 o
  -3   0   3      141.81      146.52      1.19 o
  -2   0   3       83.53       92.83      0.79 o
  -1   0   3       21.48       22.90      0.39 o
   0   0   3     6205.44     5808.13    155.11 o
   1   0   3     3085.04     3130.35     25.15 o
   2   0   3       46.71       53.48      0.73 o
   3   0   3      658.54      651.71      4.77 o
   4   0   3      155.75      144.46      1.59 o
   5   0   3        0.58        1.07      0.37 o
   6   0   3      196.37      201.83      3.01 o
   7   0   3       14.92       14.90      0.96 o
   8   0   3        4.19        3.07      1.01 o
  -9   1   3       10.48       13.22      3.01 o
  -8   1   3      327.71      325.76      4.85 o
  -7   1   3        5.71        6.25      0.71 o
  -6   1   3      141.69      140.58      1.96 o
  -5   1   3       55.73       50.22      1.07 o
  -4   1   3       37.95       39.51      0.75 o
  -3   1   3      440.54      408.31      4.36 o
  -2   1   3      621.42      647.37      6.53 o
  -1   1   3      977.77      995.24      9.72 o
   0   1   3     1482.07     1495.62     15.73 o
   1   1   3      638.04      617.54      6.22 o
   2   1   3        8.12        5.48      0.30 o
   3   1   3       89.29      104.87      1.35 o
   4   1   3        0.46        0.46      0.31 o
   5   1   3        0.64        0.41      0.36 o
   6   1   3      131.11      130.58      2.22 o
   7   1   3        0.86       -0.65      0.65 o
   8   1   3       28.40       30.18      1.98 o
  -9   2   3        9.16        9.67      2.61 o
  -8   2   3        3.13        1.39      1.13 o
  -7   2   3       24.48       20.83      2.33 o
  -6   2   3      231.12      210.68      3.28 o
  -5   2   3       92.63       87.01      2.10 o
  -4   2   3        1.13        1.32      0.39 o
  -3   2   3      195.83      146.03      2.50 o
  -2   2   3      619.25      632.11      5.64 o
  -1   2   3      213.70      188.03      2.26 o
   0   2   3     1145.90     1165.78     17.82 o
   1   2   3      982.02     1034.74      7.21 o
   2   2   3     2635.31     2730.81     28.72 o
   3   2   3       84.92       97.41      1.47 o
   4   2   3      403.28      396.74      2.85 o
   5   2   3      557.42      550.72      4.76 o
   6   2   3      193.35      198.49      3.08 o
   7   2   3       95.61       99.54      3.85 o
  -9   3   3        9.62        6.71      2.32 o
  -8   3   3        7.96        8.72      1.62 o
  -7   3   3      147.41      137.67      3.53 o
  -6   3   3      135.77      134.87      3.20 o
  -5   3   3       16.14       16.70      1.34 o
  -4   3   3      308.15      314.87      3.19 o
  -3   3   3      396.20      421.75      6.04 o
  -2   3   3     1614.89     1664.88     17.28 o
  -1   3   3      244.92      284.53      2.95 o
   0   3   3      224.40      271.77      2.94 o
   1   3   3        1.15        0.14      0.13 o
   2   3   3      331.06      316.49      3.73 o
   3   3   3       15.19       16.75      0.61 o
   4   3   3       14.79       12.74      0.70 o
   5   3   3     1183.30     1194.07     11.03 o
   6   3   3       29.58       29.50      1.64 o
   7   3   3      110.35      118.62      4.27 o
  -9   4   3        0.01        0.10      1.53 o
  -8   4   3       55.82       51.16      2.97 o
  -7   4   3        0.29        0.88      0.89 o
  -6   4   3        0.61        0.28      1.63 o
  -5   4   3      214.04      211.04      3.46 o
  -4   4   3      158.07      152.71      1.79 o
  -3   4   3       23.98       36.16      0.66 o
  -2   4   3      954.92      884.24     14.38 o
  -1   4   3      888.97      964.58      7.21 o
   0   4   3      367.27      348.51      3.25 o
   1   4   3      110.92      101.56      1.64 o
   2   4   3      243.88      242.91      2.90 o
   3   4   3      218.70      217.74      2.21 o
   4   4   3      356.60      352.77      3.36 o
   5   4   3      192.47      189.68      5.63 o
   6   4   3      219.54      221.93      5.33 o
  -8   5   3      104.50      107.66      4.13 o
  -7   5   3        6.53        6.05      1.70 o
  -6   5   3      211.02      211.37      3.82 o
  -5   5   3        0.67        0.52      0.39 o
  -4   5   3      182.45      196.70      2.50 o
  -3   5   3       84.21       83.98      2.08 o
  -2   5   3      305.59      317.15      2.62 o
  -1   5   3      171.95      176.41      2.66 o
   0   5   3      243.20      253.55      2.60 o
   1   5   3      261.32      246.63      2.99 o
   2   5   3      217.96      212.35      2.15 o
   3   5   3       19.35       19.06      0.91 o
   4   5   3       20.80       19.50      1.12 o
   5   5   3       24.98       25.40      1.38 o
   6   5   3      326.98      350.31      5.60 o
  -8   6   3        0.09       -0.15      1.18 o
  -7   6   3       28.78       27.48      2.05 o
  -6   6   3        9.73       11.10      1.08 o
  -5   6   3       25.90       21.15      0.87 o
  -4   6   3      210.97      204.92      2.01 o
  -3   6   3       18.53       16.87      1.16 o
  -2   6   3        3.79        3.60      0.37 o
  -1   6   3      625.06      615.58      4.72 o
   0   6   3      280.65      277.64      3.28 o
   1   6   3        0.04       -0.24      0.39 o
   2   6   3      215.89      208.67      4.19 o
   3   6   3       23.85       24.74      1.79 o
   4   6   3       98.51       99.66      4.38 o
   5   6   3        5.08        5.25      0.85 o
  -8   7   3        3.39        5.38      1.63 o
  -7   7   3       36.67       34.50      2.14 o
  -6   7   3        0.02        0.00      0.62 o
  -5   7   3       59.11       55.06      1.36 o
  -4   7   3       97.03       92.76      3.26 o
  -3   7   3        6.46        8.47      0.68 o
  -2   7   3       71.40       71.41      1.29 o
  -1   7   3        1.18        1.41      0.52 o
   0   7   3       70.01       63.49      2.26 o
   1   7   3      134.75      134.54      3.41 o
   2   7   3      107.65      109.08      3.34 o
   3   7   3        0.59        0.17      0.85 o
   4   7   3       47.67       48.99      3.31 o
  -7   8   3        5.37        6.12      1.38 o
  -6   8   3       24.19       24.22      1.78 o
  -5   8   3      206.30      201.91      2.29 o
  -4   8   3       53.66       53.13      2.81 o
  -3   8   3      180.43      175.51      2.07 o
  -2   8   3       27.25       27.73      1.49 o
  -1   8   3       38.77       40.02      1.90 o
   0   8   3      187.32      190.19      4.04 o
   1   8   3       15.76       17.13      1.54 o
   2   8   3        9.51        8.57      1.36 o
   3   8   3      143.36      164.36      5.60 o
  -6   9   3       13.87       13.96      1.43 o
  -4   9   3       55.13       50.70      2.19 o
  -3   9   3       89.83       93.65      2.56 o
  -2   9   3       64.92       62.72      2.29 o
  -1   9   3        0.81        0.76      0.74 o
   0   9   3      270.85      270.86      7.55 o
   1   9   3        3.46        2.67      1.06 o
  -3  10   3        0.01        0.09      0.66 o
  -2  10   3       34.98       37.83      2.29 o
  -1 -10   4       68.37       72.81      3.70 o
   0 -10   4       96.41       93.46      3.85 o
   1 -10   4      187.26      185.36      5.30 o
   2 -10   4       98.15       89.06      3.26 o
   3 -10   4      115.70      120.45      3.43 o
   4 -10   4       93.12       97.49      2.98 o
   5 -10   4        8.91        7.68      1.75 o
  -2  -9   4       75.68       88.69      3.98 o
  -1  -9   4       18.39       19.00      1.98 o
   0  -9   4      543.86      535.41      6.67 o
   1  -9   4        8.66        6.66      1.01 o
   2  -9   4      131.34      132.10      3.04 o
   3  -9   4        8.56        8.70      0.96 o
   4  -9   4        0.00       -0.06      0.65 o
   5  -9   4      141.46      143.61      3.52 o
   6  -9   4      106.00      104.48      4.09 o
  -4  -8   4      138.87      148.63      5.30 o
  -3  -8   4      273.33      274.06      7.08 o
  -2  -8   4       10.70       10.18      1.25 o
  -1  -8   4        3.13        5.62      0.80 o
   0  -8   4        0.28        1.11      0.55 o
   1  -8   4      291.38      274.01      5.02 o
   2  -8   4       34.46       35.01      1.12 o
   3  -8   4        6.49        7.95      0.52 o
   4  -8   4        7.13        7.34      0.68 o
   5  -8   4      263.79      261.28      4.21 o
   6  -8   4       32.96       29.40      2.57 o
   7  -8   4        3.65        4.04      1.58 o
  -5  -7   4       26.77       25.88      3.21 o
  -4  -7   4      124.18      121.00      3.03 o
  -3  -7   4       65.94       63.27      2.10 o
  -2  -7   4       55.57       66.73      2.00 o
  -1  -7   4       58.83       41.23      1.51 o
   0  -7   4       23.84       22.13      0.95 o
   1  -7   4      733.54      782.50     10.81 o
   2  -7   4       30.69       40.60      0.99 o
   3  -7   4       58.04       63.64      1.25 o
   4  -7   4      198.03      197.86      2.84 o
   5  -7   4      581.11      575.17      9.49 o
   6  -7   4        0.45       -0.25      0.77 o
   7  -7   4       29.81       35.51      2.34 o
  -6  -6   4        4.96        3.03      0.74 o
  -5  -6   4        1.67        2.32      0.62 o
  -4  -6   4       36.95       33.34      1.19 o
  -3  -6   4        1.47        3.47      0.64 o
  -2  -6   4      507.20      488.02      6.42 o
  -1  -6   4       26.78       25.77      0.94 o
   0  -6   4        7.73        3.14      0.42 o
   1  -6   4      435.25      401.08      5.04 o
   2  -6   4      199.49      201.57      2.50 o
   3  -6   4      233.64      236.64      3.32 o
   4  -6   4      720.76      736.98      7.67 o
   5  -6   4        1.54        1.59      0.59 o
   6  -6   4       22.46       24.67      1.83 o
   7  -6   4        0.37        0.33      0.92 o
   8  -6   4        0.56        0.63      1.43 o
  -6  -5   4       83.12       91.73      2.17 o
  -5  -5   4        0.57       -0.01      0.46 o
  -4  -5   4       96.55       89.41      1.79 o
  -3  -5   4      294.30      289.82      2.80 o
  -2  -5   4       48.52       51.23      0.77 o
  -1  -5   4       37.59       36.35      0.86 o
   0  -5   4      146.61      166.79      2.18 o
   1  -5   4      186.00      184.12      1.56 o
   2  -5   4     1536.41     1632.10     21.22 o
   3  -5   4       35.38       33.07      0.77 o
   4  -5   4       18.21       15.91      0.73 o
   5  -5   4       84.47       80.49      1.93 o
   6  -5   4      436.54      436.87      8.53 o
   7  -5   4       45.12       43.42      2.60 o
   8  -5   4       59.68       63.91      5.13 o
  -7  -4   4        1.83        1.03      0.94 o
  -6  -4   4      240.86      254.10      3.07 o
  -5  -4   4      103.92       97.96      1.82 o
  -4  -4   4       81.38       76.10      1.60 o
  -3  -4   4      208.32      193.88      2.21 o
  -2  -4   4       83.82      105.02      1.45 o
  -1  -4   4     1033.86     1079.59      6.31 o
   0  -4   4      305.87      335.36      5.29 o
   1  -4   4      824.26      905.74     11.45 o
   2  -4   4     1697.47     1735.70     20.09 o
   3  -4   4       56.05       55.14      1.06 o
   4  -4   4      437.10      429.61      4.54 o
   5  -4   4       66.37       66.99      1.74 o
   6  -4   4       11.86       12.61      1.24 o
   7  -4   4       94.48      100.22      3.80 o
   8  -4   4        2.67        3.13      1.32 o
  -7  -3   4        0.19       -0.56      0.79 o
  -6  -3   4        5.91        6.70      0.74 o
  -5  -3   4      284.17      273.11      3.05 o
  -4  -3   4       76.59       79.14      1.27 o
  -3  -3   4      475.27      517.32      3.50 o
  -2  -3   4     3368.08     3758.90     35.74 o
  -1  -3   4     1179.03     1318.56     11.03 o
   0  -3   4       69.04       73.26      1.08 o
   1  -3   4      538.84      576.63      9.16 o
   2  -3   4     1574.68     1578.72     21.00 o
   3  -3   4       19.82       23.38      0.63 o
   4  -3   4        0.20        0.84      0.30 o
   5  -3   4       10.69       11.85      0.77 o
   6  -3   4       27.35       30.95      1.79 o
   7  -3   4       74.87       75.74      3.41 o
   8  -3   4       56.69       52.33      3.29 o
  -8  -2   4        7.34        7.88      1.51 o
  -7  -2   4       10.32       11.77      1.22 o
  -6  -2   4       68.55       65.45      1.57 o
  -5  -2   4      181.16      165.75      2.09 o
  -4  -2   4      923.05     1021.25     13.50 o
  -3  -2   4        0.06        1.00      0.25 o
  -2  -2   4     1355.21     1338.89     12.58 o
  -1  -2   4      288.76      275.10      2.50 o
   0  -2   4     6335.37     6398.86     51.70 o
   1  -2   4      175.48      187.34      1.74 o
   2  -2   4       99.37      101.84      1.71 o
   3  -2   4      179.57      156.37      2.09 o
   4  -2   4       16.81       16.53      0.55 o
   5  -2   4      231.23      229.13      2.03 o
   6  -2   4      286.54      275.66      4.11 o
   7  -2   4      146.71      142.70      2.35 o
   8  -2   4        7.26        7.54      1.71 o
  -8  -1   4       43.01       38.36      1.89 o
  -7  -1   4        0.34       -0.55      0.55 o
  -6  -1   4        2.85        2.29      0.69 o
  -5  -1   4      259.88      265.49      3.91 o
  -4  -1   4      129.24      153.53      1.61 o
  -3  -1   4      302.94      310.51      3.49 o
  -2  -1   4      242.83      218.63      2.19 o
  -1  -1   4     3322.28     3323.67     36.95 o
   0  -1   4      847.50      897.93      9.10 o
   1  -1   4      482.23      460.64      4.29 o
   2  -1   4        0.01        0.59      0.17 o
   3  -1   4      681.24      711.19      6.48 o
   4  -1   4       12.43       12.17      0.50 o
   5  -1   4      276.95      279.18      2.83 o
   6  -1   4       97.75       93.09      1.87 o
   7  -1   4        3.28        2.86      0.69 o
   8  -1   4       76.38       78.39      2.64 o
  -8   0   4        4.72        3.63      0.95 o
  -7   0   4       50.92       48.57      1.64 o
  -6   0   4      721.34      710.81      5.45 o
  -5   0   4       35.97       38.26      0.80 o
  -4   0   4      462.05      438.05      5.28 o
  -3   0   4        1.85        1.51      0.22 o
  -2   0   4       25.71       21.12      0.45 o
  -1   0   4      694.81      740.29      4.84 o
   0   0   4      269.85      263.10      2.84 o
   1   0   4      334.33      323.18      3.68 o
   2   0   4       96.07      104.57      1.41 o
   3   0   4      780.80      820.45      5.84 o
   4   0   4      119.79      132.05      1.82 o
   5   0   4       54.04       53.25      1.24 o
   6   0   4        3.73        3.21      0.58 o
   7   0   4        0.27        0.20      0.51 o
   8   0   4       50.78       49.92      2.81 o
  -9   1   4        2.29        1.63      1.92 o
  -8   1   4      217.48      208.64      2.98 o
  -7   1   4        8.84        8.35      0.74 o
  -6   1   4        0.86       -0.01      0.38 o
  -5   1   4       60.78       49.78      1.01 o
  -4   1   4      826.68      799.82      6.51 o
  -3   1   4       16.27       14.50      0.39 o
  -2   1   4     1040.18     1058.97     10.36 o
  -1   1   4     2458.40     2417.88     25.31 o
   0   1   4      424.90      454.93      4.13 o
   1   1   4     2034.43     1962.66     22.37 o
   2   1   4     1267.91     1300.84      9.54 o
   3   1   4        2.08        2.08      0.31 o
   4   1   4     1460.05     1442.81      8.43 o
   5   1   4       19.72       20.29      0.89 o
   6   1   4      123.79      126.43      2.25 o
   7   1   4       76.65       70.08      2.74 o
  -9   2   4       35.62       42.32      4.34 o
  -8   2   4       53.84       62.82      3.40 o
  -7   2   4       20.57       22.46      1.66 o
  -6   2   4        6.06        6.30      0.84 o
  -5   2   4      173.64      159.63      3.14 o
  -4   2   4      175.08      197.16      1.92 o
  -3   2   4      554.05      568.06      5.45 o
  -2   2   4       65.46       66.85      1.52 o
  -1   2   4        5.10        8.38      0.33 o
   0   2   4     1058.84     1079.82     15.03 o
   1   2   4     1030.85     1242.97     10.59 o
   2   2   4      866.28      998.39     11.02 o
   3   2   4       17.27       17.58      0.64 o
   4   2   4      596.70      574.69      4.75 o
   5   2   4        0.68        1.33      0.45 o
   6   2   4      198.78      197.84      3.53 o
   7   2   4      261.57      252.11      5.96 o
  -9   3   4        2.57        0.49      1.58 o
  -8   3   4      106.63      111.09      4.26 o
  -7   3   4       18.69       12.85      1.39 o
  -6   3   4      214.18      214.99      3.97 o
  -5   3   4        7.94       12.13      0.57 o
  -4   3   4       79.30       84.30      1.57 o
  -3   3   4      119.01      100.25      1.26 o
  -2   3   4      341.97      360.06      3.39 o
  -1   3   4      158.93      188.09      2.16 o
   0   3   4      192.41      151.96      3.71 o
   1   3   4      255.47      266.66      3.64 o
   2   3   4      590.62      575.31      4.35 o
   3   3   4       88.27       86.26      1.26 o
   4   3   4       61.32       64.18      1.33 o
   5   3   4       30.62       31.51      1.45 o
   6   3   4       32.11       31.54      1.72 o
   7   3   4       20.07       22.19      2.17 o
  -9   4   4       27.20       29.94      3.55 o
  -8   4   4        0.51        0.07      0.99 o
  -7   4   4       76.42       80.58      3.28 o
  -6   4   4        1.80        0.37      0.88 o
  -5   4   4       47.69       47.48      1.22 o
  -4   4   4      494.82      492.41      7.16 o
  -3   4   4       60.74       54.58      1.10 o
  -2   4   4      289.34      326.63      4.62 o
  -1   4   4       43.89       42.01      0.80 o
   0   4   4      838.22      886.38     12.62 o
   1   4   4       39.13       45.25      1.26 o
   2   4   4     1211.51     1210.66     10.56 o
   3   4   4      183.70      169.73      2.13 o
   4   4   4       78.20       78.31      1.96 o
   5   4   4        0.47       -0.07      0.59 o
   6   4   4       25.10       25.37      1.82 o
  -8   5   4        1.97        0.81      1.11 o
  -7   5   4      171.41      171.26      4.55 o
  -6   5   4        5.90        6.11      0.96 o
  -5   5   4        8.35        6.41      0.58 o
  -4   5   4        8.55        7.96      0.50 o
  -3   5   4      149.20      161.90      2.62 o
  -2   5   4      531.89      543.66      4.40 o
  -1   5   4       54.78       52.09      0.97 o
   0   5   4      230.58      223.78      2.35 o
   1   5   4     1138.80     1130.75      9.72 o
   2   5   4        0.30        1.21      0.37 o
   3   5   4        1.44        1.49      0.46 o
   4   5   4        0.13        0.17      0.52 o
   5   5   4        6.99        6.65      0.96 o
  -8   6   4       12.35       11.54      2.12 o
  -7   6   4       89.94       87.60      5.06 o
  -6   6   4        0.11       -0.33      0.57 o
  -5   6   4       20.64       25.84      0.94 o
  -4   6   4        9.67        8.99      0.58 o
  -3   6   4       87.37       83.05      1.26 o
  -2   6   4       53.62       46.79      1.05 o
  -1   6   4      454.00      470.71      5.83 o
   0   6   4       75.35       74.14      1.29 o
   1   6   4       56.72       57.93      2.34 o
   2   6   4       44.15       42.21      2.11 o
   3   6   4      183.49      184.36      4.34 o
   4   6   4       48.59       54.21      2.71 o
  -8   7   4       13.69       17.56      2.32 o
  -7   7   4        0.02       -0.32      0.79 o
  -6   7   4      289.86      291.02      5.42 o
  -5   7   4        1.66        2.12      0.46 o
  -4   7   4       49.36       52.20      1.17 o
  -3   7   4       98.47       97.89      1.74 o
  -2   7   4      641.61      631.27     11.16 o
  -1   7   4        9.65        6.78      0.93 o
   0   7   4        0.01        0.65      0.66 o
   1   7   4        9.06       10.03      1.25 o
   2   7   4      173.39      169.88      4.19 o
   3   7   4      119.85      123.76      3.87 o
  -7   8   4        3.61        1.83      1.09 o
  -6   8   4       24.63       25.16      1.92 o
  -5   8   4       15.73       13.55      0.79 o
  -4   8   4      201.05      200.24      4.34 o
  -3   8   4      753.74      766.64      8.25 o
  -2   8   4       41.23       40.02      1.80 o
  -1   8   4      136.26      144.68      3.40 o
   0   8   4        0.02       -0.05      0.71 o
   1   8   4       11.15       14.46      1.51 o
   2   8   4      147.65      135.51      4.06 o
  -6   9   4       11.92       14.60      1.53 o
  -5   9   4       90.97       93.44      2.37 o
  -4   9   4       44.45       45.94      1.67 o
  -3   9   4       90.51       93.04      2.55 o
  -2   9   4       60.02       61.90      2.35 o
  -1   9   4        5.40        5.94      1.10 o
   0   9   4        4.10        4.84      1.53 o
  -1 -10   5      317.46      328.01     12.83 o
   0 -10   5       70.91       73.55      3.48 o
   1 -10   5       67.16       63.10      4.32 o
   2 -10   5      242.75      240.03      5.21 o
   3 -10   5        1.19        1.04      0.89 o
   4 -10   5        8.08        8.46      1.25 o
   5 -10   5        4.31        3.86      1.16 o
  -3  -9   5       93.89      100.39      4.49 o
  -2  -9   5       19.68       25.61      2.41 o
  -1  -9   5      280.07      283.95      5.21 o
   0  -9   5        7.59        5.57      1.07 o
   1  -9   5       99.33      100.85      2.89 o
   2  -9   5       28.06       31.27      1.70 o
   3  -9   5       75.69       76.43      2.70 o
   4  -9   5       62.28       67.23      2.53 o
   5  -9   5        8.63        8.17      1.58 o
   6  -9   5       30.54       34.73      2.81 o
  -4  -8   5       11.47       12.19      1.94 o
  -3  -8   5      300.54      288.34      5.93 o
  -2  -8   5       48.06       40.82      2.09 o
  -1  -8   5       71.55       61.62      2.37 o
   0  -8   5        0.53        0.94      0.65 o
   1  -8   5      164.41      147.08      3.21 o
   2  -8   5        0.87        1.06      0.67 o
   3  -8   5       77.03       79.53      2.06 o
   4  -8   5        5.83        4.94      0.94 o
   5  -8   5      140.75      145.53      3.68 o
   6  -8   5        5.40        4.34      1.48 o
   7  -8   5       37.85       40.89      3.40 o
  -5  -7   5       34.05       41.69      2.01 o
  -4  -7   5       28.57       23.12      1.50 o
  -3  -7   5      134.54      137.41      2.99 o
  -2  -7   5      230.11      204.42      3.78 o
  -1  -7   5       13.76        9.57      0.85 o
   0  -7   5      246.75      236.99      5.43 o
   1  -7   5       22.25       24.98      0.85 o
   2  -7   5      126.33      125.26      2.67 o
   3  -7   5      244.23      254.95      3.56 o
   4  -7   5        0.34        0.47      0.48 o
   5  -7   5        0.55        0.73      0.67 o
   6  -7   5       22.05       22.84      3.23 o
   7  -7   5        1.44        1.35      1.03 o
  -6  -6   5        5.75        5.33      0.81 o
  -5  -6   5        0.56        0.58      0.54 o
  -4  -6   5      182.27      193.29      2.68 o
  -3  -6   5        6.90        5.62      0.42 o
  -2  -6   5      192.64      184.58      2.34 o
  -1  -6   5       37.87       42.94      1.29 o
   0  -6   5      201.95      188.93      3.00 o
   1  -6   5      211.73      237.88      1.94 o
   2  -6   5      670.69      660.74      9.67 o
   3  -6   5      309.01      299.83      5.24 o
   4  -6   5        5.78        7.27      0.58 o
   5  -6   5      116.36      119.52      2.43 o
   6  -6   5        2.09        3.38      1.05 o
   7  -6   5       35.87       38.08      2.50 o
   8  -6   5      174.55      176.41      5.39 o
  -6  -5   5       36.84       34.75      1.61 o
  -5  -5   5      114.34      102.91      1.95 o
  -4  -5   5      327.89      325.00      3.07 o
  -3  -5   5        0.95        0.45      0.39 o
  -2  -5   5      821.46      809.27      8.33 o
  -1  -5   5       88.69       86.71      1.17 o
   0  -5   5      161.09      172.04      2.10 o
   1  -5   5      822.56      809.04     10.09 o
   2  -5   5        0.17        0.76      0.24 o
   3  -5   5      377.95      375.44      5.07 o
   4  -5   5      382.26      376.81      4.54 o
   5  -5   5       15.88       18.89      1.12 o
   6  -5   5      297.00      297.58      5.20 o
   7  -5   5        0.25        0.42      0.96 o
   8  -5   5        1.88        2.65      2.76 o
  -7  -4   5       31.65       28.69      2.09 o
  -6  -4   5      170.76      174.92      2.78 o
  -5  -4   5        0.48        0.39      0.44 o
  -4  -4   5       27.83       27.43      0.98 o
  -3  -4   5      353.74      361.30      4.39 o
  -2  -4   5        0.47        3.03      0.30 o
  -1  -4   5      157.48      163.06      1.57 o
   0  -4   5      378.57      433.50      4.79 o
   1  -4   5        0.30        1.39      0.21 o
   2  -4   5       26.21       33.36      0.72 o
   3  -4   5      118.83      107.52      1.67 o
   4  -4   5      325.36      312.30      4.88 o
   5  -4   5       12.05       11.29      0.97 o
   6  -4   5       20.41       21.73      1.56 o
   7  -4   5        7.84        6.04      1.44 o
   8  -4   5        0.64       -0.08      1.01 o
  -8  -3   5        0.19        0.21      1.09 o
  -7  -3   5       24.38       27.84      1.87 o
  -6  -3   5      171.34      175.81      2.64 o
  -5  -3   5        5.70        5.71      0.59 o
  -4  -3   5       74.39       80.99      1.39 o
  -3  -3   5      877.93      869.95      3.48 o
  -2  -3   5      773.21      868.24      6.53 o
  -1  -3   5     3465.73     3623.62     31.62 o
   0  -3   5     1519.20     1660.98     19.64 o
   1  -3   5       26.37       22.65      0.44 o
   2  -3   5      748.15      751.55     11.46 o
   3  -3   5      553.05      604.03      7.90 o
   4  -3   5      186.51      187.14      2.50 o
   5  -3   5       45.14       45.38      1.35 o
   6  -3   5       74.51       70.93      2.87 o
   7  -3   5      203.42      190.21      8.09 o
   8  -3   5      106.69       87.44      4.06 o
  -8  -2   5        0.23        0.49      1.07 o
  -7  -2   5       77.57       78.61      2.75 o
  -6  -2   5       68.35       66.95      1.59 o
  -5  -2   5       34.27       32.23      1.02 o
  -4  -2   5        0.01        0.07      0.30 o
  -3  -2   5        0.26        0.89      0.25 o
  -2  -2   5      197.81      218.68      2.05 o
  -1  -2   5     1181.73     1218.32     12.06 o
   0  -2   5     1275.84     1289.05     16.63 o
   1  -2   5       18.32       14.47      0.36 o
   2  -2   5      847.15      876.05      8.26 o
   3  -2   5      556.67      601.51      5.78 o
   4  -2   5       38.23       34.89      0.81 o
   5  -2   5       73.21       62.93      1.19 o
   6  -2   5       59.44       60.53      1.60 o
   7  -2   5       18.51       23.43      1.16 o
   8  -2   5        0.00       -0.52      0.52 o
  -8  -1   5       25.28       25.25      1.61 o
  -7  -1   5      118.86      120.62      2.80 o
  -6  -1   5       24.32       23.41      1.22 o
  -5  -1   5       47.51       41.50      1.06 o
  -4  -1   5      320.75      311.00      2.63 o
  -3  -1   5        0.13        3.70      1.05 o
  -2  -1   5      124.41       96.85      1.37 o
  -1  -1   5      121.47      123.12      1.04 o
   0  -1   5     1595.97     1565.57     16.10 o
   1  -1   5      133.47      129.13      1.44 o
   2  -1   5      160.42      150.76      1.26 o
   3  -1   5      245.99      223.80      2.61 o
   4  -1   5       19.44       14.07      0.62 o
   5  -1   5      307.53      320.97      3.91 o
   6  -1   5      109.96      102.48      2.18 o
   7  -1   5       97.77      100.17      2.64 o
   8  -1   5       20.49       23.19      1.70 o
  -8   0   5       52.82       53.41      1.98 o
  -7   0   5       36.14       35.52      1.43 o
  -6   0   5      264.60      250.96      3.64 o
  -5   0   5      391.63      401.56      4.70 o
  -4   0   5       16.03       13.11      0.52 o
  -3   0   5      721.58      796.28      5.75 o
  -2   0   5     6581.75     6484.98     55.43 o
  -1   0   5      187.86      208.52      2.48 o
   0   0   5     1495.76     1508.09     23.41 o
   1   0   5     1246.99     1198.45     10.81 o
   2   0   5      246.67      275.07      2.17 o
   3   0   5     1509.01     1483.78      7.94 o
   4   0   5       38.88       42.72      0.93 o
   5   0   5        8.94        8.38      0.57 o
   6   0   5      234.22      240.54      3.21 o
   7   0   5        0.57        0.05      0.57 o
   8   0   5      110.24      118.88      3.24 o
  -9   1   5       38.40       42.96      4.39 o
  -8   1   5       21.27       18.21      2.17 o
  -7   1   5      129.13      130.59      2.14 o
  -6   1   5      215.09      195.78      2.19 o
  -5   1   5      364.91      359.63      3.84 o
  -4   1   5     1458.01     1480.41     12.21 o
  -3   1   5     1148.93     1131.34      9.18 o
  -2   1   5       18.35       23.49      0.42 o
  -1   1   5       37.45       31.49      0.47 o
   0   1   5      917.56      937.54     10.28 o
   1   1   5       61.74       59.14      0.93 o
   2   1   5        3.48        2.14      0.25 o
   3   1   5       43.31       29.54      0.71 o
   4   1   5       49.86       59.61      1.10 o
   5   1   5        1.77        2.51      0.47 o
   6   1   5       31.39       30.13      1.27 o
   7   1   5       52.73       56.06      2.96 o
  -9   2   5        0.43       -0.99      1.78 o
  -8   2   5        2.31        1.54      1.18 o
  -7   2   5       31.14       33.08      1.95 o
  -6   2   5       43.42       50.42      3.02 o
  -5   2   5       25.65       28.81      0.80 o
  -4   2   5      119.39      109.28      2.17 o
  -3   2   5      226.24      232.95      2.78 o
  -2   2   5       58.56       54.46      4.73 o
  -1   2   5      755.75      746.99      7.89 o
   0   2   5       96.97      109.68      1.74 o
   1   2   5      284.44      272.80      4.92 o
   2   2   5      293.94      267.95      1.80 o
   3   2   5      218.13      218.52      1.93 o
   4   2   5      130.09      128.05      1.80 o
   5   2   5       10.54        8.05      0.76 o
   6   2   5       54.97       54.63      2.70 o
   7   2   5        7.22        8.88      1.62 o
  -9   3   5        5.06        6.26      2.32 o
  -8   3   5      155.04      155.13      5.00 o
  -7   3   5       15.29       11.96      1.33 o
  -6   3   5       49.52       52.82      2.38 o
  -5   3   5      102.10      104.26      1.59 o
  -4   3   5      203.26      202.79      2.92 o
  -3   3   5      477.82      513.34      7.33 o
  -2   3   5      593.70      650.59      7.24 o
  -1   3   5      113.98       93.67      0.96 o
   0   3   5     1166.40     1363.05     27.72 o
   1   3   5      185.49      173.26      3.42 o
   2   3   5      194.12      190.54      2.16 o
   3   3   5        6.58        5.58      0.46 o
   4   3   5     1111.16     1084.31      9.33 o
   5   3   5       45.45       43.49      1.66 o
   6   3   5       25.16       24.49      1.74 o
  -9   4   5        0.90        1.48      1.73 o
  -8   4   5       70.15       67.23      3.40 o
  -7   4   5       32.00       30.50      2.22 o
  -6   4   5       63.58       55.45      2.16 o
  -5   4   5      221.79      227.86      3.84 o
  -4   4   5       58.99       68.10      1.26 o
  -3   4   5      129.83      113.25      1.66 o
  -2   4   5       19.08       27.31      0.76 o
  -1   4   5      231.88      246.52      1.95 o
   0   4   5      348.26      380.61      7.55 o
   1   4   5       82.42       74.88      2.20 o
   2   4   5       18.46       15.96      0.70 o
   3   4   5      244.07      234.32      4.34 o
   4   4   5       94.35       91.10      2.15 o
   5   4   5       15.73       15.37      1.19 o
   6   4   5       15.61       13.53      1.46 o
  -8   5   5        8.40        6.71      2.02 o
  -7   5   5       45.48       44.01      2.55 o
  -6   5   5        7.61        6.81      1.02 o
  -5   5   5      403.24      402.06      7.06 o
  -4   5   5       18.58       22.77      0.82 o
  -3   5   5       43.06       34.92      1.55 o
  -2   5   5        9.49       11.06      0.57 o
  -1   5   5      124.84      124.12      2.14 o
   0   5   5      898.10      892.96     20.86 o
   1   5   5        3.63        3.80      0.94 o
   2   5   5        1.79        1.78      0.75 o
   3   5   5        8.70       10.13      0.72 o
   4   5   5        0.63        0.15      0.51 o
   5   5   5       87.35       94.16      2.59 o
  -8   6   5        0.08        0.89      1.28 o
  -7   6   5      169.77      162.29      4.47 o
  -6   6   5       30.64       30.06      1.70 o
  -5   6   5        0.46        0.32      0.39 o
  -4   6   5      425.11      442.06      7.85 o
  -3   6   5        2.08        2.77      0.42 o
  -2   6   5      763.25      775.89      8.40 o
  -1   6   5      677.56      685.95      6.58 o
   0   6   5      470.99      429.80     11.07 o
   1   6   5        2.43        4.28      0.95 o
   2   6   5      112.23      105.12      3.22 o
   3   6   5       24.88       22.59      1.80 o
   4   6   5       39.90       42.12      3.01 o
  -7   7   5       22.02       22.43      2.32 o
  -6   7   5       37.01       39.55      5.30 o
  -5   7   5       24.45       20.48      1.24 o
  -4   7   5        4.92        6.19      0.61 o
  -3   7   5       22.86       28.55      1.01 o
  -2   7   5      162.95      151.85      3.09 o
  -1   7   5      588.66      574.65      7.35 o
   0   7   5       97.41       94.05      2.87 o
   1   7   5      265.33      270.91      5.06 o
   2   7   5       19.26       17.64      1.65 o
   3   7   5       33.83       36.44      2.81 o
  -7   8   5       28.86       32.41      2.52 o
  -6   8   5       84.05       93.53      3.40 o
  -5   8   5        3.63        6.40      0.92 o
  -4   8   5       43.79       37.50      1.62 o
  -3   8   5       23.99       27.46      1.49 o
  -2   8   5        1.69        1.86      0.75 o
  -1   8   5        0.19       -0.29      0.66 o
   0   8   5        0.03       -0.22      0.74 o
   1   8   5       53.58       50.77      2.52 o
   2   8   5       10.58       11.54      1.87 o
  -5   9   5       98.30       94.67      2.57 o
  -4   9   5        3.73        4.32      0.82 o
  -3   9   5      138.45      146.13      3.61 o
  -2   9   5        0.55        0.68      0.74 o
  -1   9   5       98.48       93.27      3.14 o
   0   9   5       72.99       76.07      3.58 o
  -1 -10   6       40.14       46.94      3.53 o
   0 -10   6       31.85       25.52      2.31 o
   1 -10   6      282.76      261.44      5.94 o
   2 -10   6        0.68       -0.81      0.81 o
   3 -10   6      226.84      224.65      6.22 o
   4 -10   6       31.88       32.49      2.13 o
  -3  -9   6       43.86       40.98      3.11 o
  -2  -9   6        2.59        2.43      1.23 o
  -1  -9   6      431.13      422.73      7.84 o
   0  -9   6       19.14       17.85      1.52 o
   1  -9   6        2.79        2.59      0.85 o
   2  -9   6       15.43       13.82      2.22 o
   3  -9   6      166.22      164.41      4.04 o
   4  -9   6       16.64       19.23      1.68 o
   5  -9   6        6.52        5.60      1.17 o
   6  -9   6       20.23       23.58      2.61 o
  -4  -8   6       35.80       29.97      2.67 o
  -3  -8   6      117.05      120.57      5.92 o
  -2  -8   6        3.11        2.38      0.88 o
  -1  -8   6      157.37      166.11      3.83 o
   0  -8   6      109.84      104.82      2.92 o
   1  -8   6       38.09       37.07      2.21 o
   2  -8   6        7.10        8.70      1.01 o
   3  -8   6       19.89       18.06      1.50 o
   4  -8   6       36.46       36.52      2.04 o
   5  -8   6      133.48      141.67      3.85 o
   6  -8   6       45.33       40.25      3.11 o
   7  -8   6       73.34       81.34      4.64 o
  -5  -7   6      481.25      491.04      5.14 o
  -4  -7   6       16.85       16.25      1.94 o
  -3  -7   6       12.13       12.00      1.33 o
  -2  -7   6       31.29       41.05      1.61 o
  -1  -7   6      185.18      157.01      4.41 o
   0  -7   6      163.46      175.93      2.59 o
   1  -7   6      130.72      120.61      2.90 o
   2  -7   6      233.25      232.82      4.06 o
   3  -7   6       42.31       44.31      2.04 o
   4  -7   6      164.79      156.69      2.68 o
   5  -7   6        0.33       -0.25      0.60 o
   6  -7   6        4.22        4.83      1.58 o
   7  -7   6       15.44       17.86      2.52 o
  -6  -6   6        5.47        5.26      0.96 o
  -5  -6   6      222.02      216.92      3.09 o
  -4  -6   6       24.77       17.92      0.89 o
  -3  -6   6      530.96      472.54      4.91 o
  -2  -6   6      158.18      166.19      4.59 o
  -1  -6   6       83.28       69.22      1.67 o
   0  -6   6     1348.53     1349.41     14.71 o
   1  -6   6       34.32       34.25      0.74 o
   2  -6   6       15.69       16.10      0.75 o
   3  -6   6      159.79      161.01      2.06 o
   4  -6   6      154.77      160.53      2.33 o
   5  -6   6       27.66       28.17      1.35 o
   6  -6   6        1.10        0.57      0.88 o
   7  -6   6        0.12        0.26      0.94 o
  -6  -5   6      225.53      228.19      5.11 o
  -5  -5   6        1.04        0.87      0.59 o
  -4  -5   6      153.05      159.75      2.20 o
  -3  -5   6       32.26       37.12      0.97 o
  -2  -5   6       39.36       39.93      0.93 o
  -1  -5   6       11.98       11.94      0.51 o
   0  -5   6      297.02      283.42      4.49 o
   1  -5   6       14.49       18.36      0.72 o
   2  -5   6       72.16       81.50      1.35 o
   3  -5   6       42.80       34.39      0.93 o
   4  -5   6       61.78       69.55      1.57 o
   5  -5   6      309.55      311.08      4.23 o
   6  -5   6      144.86      150.46      4.24 o
   7  -5   6       38.96       39.18      2.62 o
   8  -5   6       19.99       22.25      2.84 o
  -7  -4   6      129.22      127.32      3.68 o
  -6  -4   6       55.90       56.30      1.81 o
  -5  -4   6        6.55        8.51      0.74 o
  -4  -4   6      761.20      758.42      4.86 o
  -3  -4   6       61.10       55.46      1.00 o
  -2  -4   6       23.01       20.00      0.57 o
  -1  -4   6      532.13      527.42      5.05 o
   0  -4   6     1733.65     1867.80     24.78 o
   1  -4   6      746.51      746.79     10.71 o
   2  -4   6      279.84      287.09      3.76 o
   3  -4   6      435.26      459.14      6.26 o
   4  -4   6     1046.38     1085.57     10.25 o
   5  -4   6      117.62      115.53      2.56 o
   6  -4   6       46.26       45.55      2.55 o
   7  -4   6        1.05        0.84      1.08 o
   8  -4   6       11.01       10.78      3.13 o
  -7  -3   6        1.37        1.07      0.91 o
  -6  -3   6       63.01       60.35      1.76 o
  -5  -3   6        3.66        2.65      0.50 o
  -4  -3   6       89.11       88.33      1.55 o
  -3  -3   6       52.14       46.53      1.93 o
  -2  -3   6      186.91      200.22      1.59 o
  -1  -3   6     1439.49     1439.43     13.89 o
   0  -3   6       53.32       52.70      0.78 o
   1  -3   6      693.27      652.68      6.35 o
   2  -3   6      380.03      441.92      3.41 o
   3  -3   6        1.20        0.40      0.18 o
   4  -3   6      205.08      198.58      2.30 o
   5  -3   6      146.58      159.52      2.45 o
   6  -3   6        0.55        1.67      0.82 o
   7  -3   6        0.01       -0.03      1.02 o
   8  -3   6       26.61       25.95      3.65 o
  -8  -2   6       40.74       42.33      2.71 o
  -7  -2   6        1.93        2.26      0.82 o
  -6  -2   6      129.23      127.54      4.23 o
  -5  -2   6      186.66      184.04      2.24 o
  -4  -2   6        0.04        0.43      0.36 o
  -3  -2   6      444.94      415.43      3.04 o
  -2  -2   6      651.37      687.51      6.21 o
  -1  -2   6        0.04        1.23      0.19 o
   0  -2   6      335.41      415.52      2.76 o
   1  -2   6     1624.71     1664.96     11.14 o
   2  -2   6     1145.30     1257.15     12.80 o
   3  -2   6       38.28       39.08      0.83 o
   4  -2   6       68.04       62.92      1.03 o
   5  -2   6       63.34       65.15      1.42 o
   6  -2   6       56.03       56.48      1.38 o
   7  -2   6       71.56       74.73      2.11 o
   8  -2   6       10.80       10.90      1.20 o
  -8  -1   6       56.51       53.76      2.54 o
  -7  -1   6       27.13       27.92      1.53 o
  -6  -1   6      380.53      387.22      4.12 o
  -5  -1   6       94.47       98.67      1.57 o
  -4  -1   6       93.23       91.87      1.32 o
  -3  -1   6      953.38      939.23      8.58 o
  -2  -1   6       27.71       23.88      1.54 o
  -1  -1   6     2394.44     2501.95     20.84 o
   0  -1   6     4893.87     4889.31     51.13 o
   1  -1   6        8.01        6.77      0.32 o
   2  -1   6      774.59      719.24      8.49 o
   3  -1   6       32.52       24.76      0.68 o
   4  -1   6       32.94       41.17      0.99 o
   5  -1   6      599.46      605.67      5.87 o
   6  -1   6        0.38        0.67      0.49 o
   7  -1   6       30.30       33.70      1.34 o
   8  -1   6        0.25        0.11      0.84 o
  -8   0   6       30.85       26.66      1.52 o
  -7   0   6      106.49      105.08      2.46 o
  -6   0   6       45.77       47.07      1.49 o
  -5   0   6      297.64      302.23      4.00 o
  -4   0   6       77.80       70.21      1.03 o
  -3   0   6        1.98        2.99      0.27 o
  -2   0   6     1075.23     1154.13     10.81 o
  -1   0   6       22.97       27.15      0.63 o
   0   0   6       46.43       46.88      0.72 o
   1   0   6      291.38      333.33      3.54 o
   2   0   6     1720.30     1761.10     17.62 o
   3   0   6      241.40      224.44      2.79 o
   4   0   6       21.60       18.94      1.11 o
   5   0   6        7.20        7.56      0.63 o
   6   0   6       21.10       19.63      1.05 o
   7   0   6       72.07       83.73      2.59 o
  -9   1   6        3.39        0.84      1.92 o
  -8   1   6      116.88      121.72      4.65 o
  -7   1   6        0.03       -0.47      0.47 o
  -6   1   6        0.89        0.09      0.41 o
  -5   1   6      748.63      756.74      7.47 o
  -4   1   6     1188.50     1218.17     11.44 o
  -3   1   6      594.81      613.56      4.85 o
  -2   1   6      599.98      565.54      4.80 o
  -1   1   6      437.20      487.67      4.79 o
   0   1   6     1420.26     1530.37     19.43 o
   1   1   6     1210.69     1311.36     10.60 o
   2   1   6       35.26       28.36      0.67 o
   3   1   6        1.30        3.17      0.37 o
   4   1   6       23.27       26.91      0.88 o
   5   1   6       74.22       78.42      1.51 o
   6   1   6      170.53      168.82      3.29 o
   7   1   6        3.74        4.47      1.32 o
  -9   2   6       71.99       70.39      5.38 o
  -8   2   6       82.22       87.06      3.90 o
  -7   2   6       84.40       73.49      2.79 o
  -6   2   6     1302.08     1250.88     20.68 o
  -5   2   6        7.42        9.11      0.65 o
  -4   2   6        1.19        1.08      0.32 o
  -3   2   6       11.13        8.89      0.46 o
  -2   2   6      856.97      869.99     10.34 o
  -1   2   6     1048.30     1139.32      9.24 o
   0   2   6      310.86      403.19      5.76 o
   1   2   6      270.35      274.14      3.28 o
   2   2   6      318.97      328.88      2.01 o
   3   2   6      439.90      413.18      4.00 o
   4   2   6       20.81       19.41      0.82 o
   5   2   6        0.06        0.16      0.54 o
   6   2   6      303.24      309.02      5.54 o
   7   2   6        0.42        0.11      1.21 o
  -9   3   6        8.03        9.57      2.52 o
  -8   3   6        8.10        4.82      1.47 o
  -7   3   6        3.99        4.85      1.23 o
  -6   3   6      104.94       91.42      2.73 o
  -5   3   6        9.20        9.51      0.77 o
  -4   3   6      419.78      415.65      7.03 o
  -3   3   6       39.40       36.02      0.91 o
  -2   3   6      485.08      544.27      5.84 o
  -1   3   6        6.93        1.48      0.27 o
   0   3   6       68.63       82.31      1.49 o
   1   3   6       37.28       37.32      0.87 o
   2   3   6      266.76      279.84      3.78 o
   3   3   6      169.43      161.46      1.70 o
   4   3   6       53.13       52.46      1.70 o
   5   3   6        0.28       -0.40      0.55 o
   6   3   6      106.39      106.74      3.24 o
  -8   4   6        1.43        0.84      1.14 o
  -7   4   6       40.05       34.74      2.36 o
  -6   4   6        0.02        0.36      0.66 o
  -5   4   6       14.43       11.94      0.88 o
  -4   4   6      201.85      198.85      2.53 o
  -3   4   6     1103.12     1145.11     16.66 o
  -2   4   6      320.39      335.48      3.52 o
  -1   4   6     1006.16      926.32     11.33 o
   0   4   6        7.88        8.59      0.63 o
   1   4   6      109.05      103.42      2.20 o
   2   4   6      189.79      200.28      3.29 o
   3   4   6        9.29       11.36      0.86 o
   4   4   6       12.42       13.45      1.02 o
   5   4   6        2.12        0.73      0.68 o
  -8   5   6      165.91      162.09      6.51 o
  -7   5   6      151.10      155.75      4.53 o
  -6   5   6       18.14       18.81      1.43 o
  -5   5   6      624.01      635.27      8.39 o
  -4   5   6       82.99       81.60      1.55 o
  -3   5   6      141.58      143.40      2.88 o
  -2   5   6      688.00      700.24      8.11 o
  -1   5   6      318.83      307.30      3.55 o
   0   5   6      127.62      120.75      2.90 o
   1   5   6        9.47        9.58      1.11 o
   2   5   6      479.82      450.45      8.07 o
   3   5   6       29.89       25.00      1.10 o
   4   5   6      108.56      114.15      2.82 o
   5   5   6        9.32       12.03      1.18 o
  -8   6   6       50.24       40.30      3.45 o
  -7   6   6       29.64       29.38      2.27 o
  -6   6   6       17.44       14.23      1.29 o
  -5   6   6       11.11        8.05      0.91 o
  -4   6   6       89.41       90.02      1.64 o
  -3   6   6       75.94       75.09      1.29 o
  -2   6   6      251.10      249.51      2.73 o
  -1   6   6      167.29      152.57      3.26 o
   0   6   6      779.09      721.39     10.04 o
   1   6   6      163.02      169.34      4.14 o
   2   6   6       44.69       45.95      2.76 o
   3   6   6      139.40      144.84      4.09 o
   4   6   6        1.45       -0.40      1.11 o
  -7   7   6        0.59        1.87      1.23 o
  -6   7   6       24.02       29.02      1.90 o
  -5   7   6       15.69       18.10      1.23 o
  -4   7   6      273.98      264.02      3.74 o
  -3   7   6       39.90       40.00      1.72 o
  -2   7   6        7.87        7.99      1.05 o
  -1   7   6        2.41        4.45      0.93 o
   0   7   6       17.16       16.17      1.43 o
   1   7   6       20.29       20.06      1.67 o
   2   7   6        4.50        2.09      1.02 o
   3   7   6       38.68       34.86      2.88 o
  -6   8   6       42.36       47.01      2.71 o
  -5   8   6       18.60       21.96      1.97 o
  -4   8   6      573.10      570.37      6.05 o
  -3   8   6       46.63       44.83      1.95 o
  -2   8   6       18.78       18.50      1.48 o
  -1   8   6      117.03      116.37      3.32 o
   0   8   6       11.53       10.00      1.32 o
   1   8   6       54.90       51.43      3.14 o
  -5   9   6       26.80       27.15      1.75 o
  -4   9   6        2.11        2.05      0.86 o
  -3   9   6        1.07        1.73      0.91 o
  -2   9   6       55.23       58.06      4.34 o
  -1   9   6        4.35        3.34      1.23 o
  -1 -10   7        2.39        0.89      1.26 o
   0 -10   7        2.46        0.33      1.65 o
   1 -10   7      169.38      177.66      5.04 o
   2 -10   7       12.83       15.13      4.39 o
   3 -10   7        2.24        1.85      1.05 o
   4 -10   7       41.38       46.21      2.56 o
  -2  -9   7       92.74       95.74      4.16 o
  -1  -9   7       58.69       54.84      3.09 o
   0  -9   7       64.94       69.61      3.19 o
   1  -9   7      304.67      312.61      6.16 o
   2  -9   7      113.30      117.96      3.72 o
   3  -9   7       55.84       57.45      2.67 o
   4  -9   7        6.69        8.04      1.30 o
   5  -9   7        8.51        8.64      1.47 o
  -4  -8   7        5.49        4.59      1.53 o
  -3  -8   7      273.72      281.70      6.83 o
  -2  -8   7       62.68       50.20      2.36 o
  -1  -8   7      119.24      117.79      3.29 o
   0  -8   7        5.70        8.65      1.09 o
   1  -8   7      326.04      298.06      8.25 o
   2  -8   7       50.25       51.89      2.08 o
   3  -8   7       76.89       75.23      2.47 o
   4  -8   7       29.88       31.11      2.10 o
   5  -8   7        8.44        7.22      1.33 o
   6  -8   7       79.09       75.82      4.29 o
  -5  -7   7       17.69       13.98      1.41 o
  -4  -7   7       47.84       48.44      3.02 o
  -3  -7   7      186.21      175.36      4.12 o
  -2  -7   7        1.26        0.11      0.67 o
  -1  -7   7      654.09      593.14     12.99 o
   0  -7   7       65.63       71.78      2.36 o
   1  -7   7       79.29       77.31      2.37 o
   2  -7   7      595.02      580.37      8.63 o
   3  -7   7       23.39       25.08      1.48 o
   4  -7   7        0.05       -0.06      0.64 o
   5  -7   7       43.33       40.55      2.93 o
   6  -7   7       38.17       35.66      3.16 o
   7  -7   7        1.17        2.47      1.58 o
  -6  -6   7        1.00        1.00      0.84 o
  -5  -6   7      135.78      132.71      2.94 o
  -4  -6   7      161.55      145.10      2.32 o
  -3  -6   7       13.12       12.99      0.73 o
  -2  -6   7       73.07       82.46      1.69 o
  -1  -6   7       72.15       71.87      1.75 o
   0  -6   7       21.23       25.37      1.45 o
   1  -6   7       23.12       18.32      1.04 o
   2  -6   7      617.06      605.34      5.33 o
   3  -6   7        8.74        8.12      0.61 o
   4  -6   7       22.88       20.92      1.13 o
   5  -6   7       31.72       30.92      1.44 o
   6  -6   7       18.50       18.79      1.74 o
   7  -6   7       91.82       95.83      3.83 o
  -6  -5   7       12.93       14.69      1.24 o
  -5  -5   7      499.04      481.95      4.43 o
  -4  -5   7      108.19      114.06      2.04 o
  -3  -5   7       99.94      101.49      1.60 o
  -2  -5   7      536.71      521.26      5.65 o
  -1  -5   7      821.20      834.56      8.41 o
   0  -5   7       20.91       16.84      0.86 o
   1  -5   7       34.02       32.39      0.96 o
   2  -5   7       40.57       45.56      0.80 o
   3  -5   7      322.04      324.14      5.02 o
   4  -5   7        4.27        3.79      0.56 o
   5  -5   7       74.83       73.55      2.03 o
   6  -5   7      241.47      236.58      5.35 o
   7  -5   7       88.76       88.03      3.77 o
  -7  -4   7       21.65       18.42      1.67 o
  -6  -4   7       17.19       17.06      1.25 o
  -5  -4   7        9.70       10.25      0.81 o
  -4  -4   7       22.54       19.07      0.95 o
  -3  -4   7      592.37      615.87      4.85 o
  -2  -4   7     1431.50     1468.93     13.51 o
  -1  -4   7        8.71        9.83      0.33 o
   0  -4   7       16.25       20.55      0.55 o
   1  -4   7       18.00       16.19      0.64 o
   2  -4   7       17.74       17.92      0.56 o
   3  -4   7      687.13      665.30      8.47 o
   4  -4   7       49.13       59.30      1.50 o
   5  -4   7      132.35      126.97      2.57 o
   6  -4   7      112.32      114.99      3.27 o
   7  -4   7        1.61        2.42      2.00 o
   8  -4   7        9.57       13.91      2.96 o
  -7  -3   7        9.13       10.03      1.32 o
  -6  -3   7       78.36       78.25      2.01 o
  -5  -3   7       46.57       48.41      1.32 o
  -4  -3   7     1099.69     1091.60     10.95 o
  -3  -3   7      228.72      228.26      2.05 o
  -2  -3   7        1.31        0.17      0.21 o
  -1  -3   7        9.22       15.04      0.40 o
   0  -3   7       53.97       62.17      0.87 o
   1  -3   7       49.21       41.17      0.57 o
   2  -3   7        1.82        2.71      0.25 o
   3  -3   7      472.23      451.98      4.57 o
   4  -3   7      192.83      209.19      2.36 o
   5  -3   7      120.07      118.51      1.37 o
   6  -3   7        0.38        1.15      0.75 o
   7  -3   7       61.88       54.88      3.17 o
   8  -3   7        7.67       15.44      3.06 o
  -8  -2   7       73.56       79.63      4.93 o
  -7  -2   7       54.40       56.11      2.18 o
  -6  -2   7       30.72       31.13      1.25 o
  -5  -2   7      141.28      147.67      3.08 o
  -4  -2   7      762.09      786.05      8.06 o
  -3  -2   7       71.32       71.67      1.26 o
  -2  -2   7      182.43      193.10      2.46 o
  -1  -2   7      506.82      478.46      3.24 o
   0  -2   7       93.86      104.48      1.21 o
   1  -2   7     1660.24     1698.63     14.29 o
   2  -2   7     1393.10     1430.29     14.99 o
   3  -2   7       17.25       19.15      0.59 o
   4  -2   7      167.91      157.72      2.21 o
   5  -2   7      118.27      111.31      1.88 o
   6  -2   7        2.32        2.18      0.62 o
   7  -2   7       26.50       26.83      1.45 o
   8  -2   7        7.80        9.10      1.13 o
  -8  -1   7      414.18      420.12      5.45 o
  -7  -1   7       15.60       13.84      1.18 o
  -6  -1   7       30.20       30.49      1.33 o
  -5  -1   7       37.63       31.43      0.99 o
  -4  -1   7      107.98      109.13      1.48 o
  -3  -1   7       26.47       19.16      0.62 o
  -2  -1   7       81.32      106.20      1.34 o
  -1  -1   7       30.22       47.58      0.81 o
   0  -1   7     1141.01     1165.52      7.26 o
   1  -1   7      550.51      591.57      6.37 o
   2  -1   7        0.30        0.72      0.32 o
   3  -1   7       79.57       83.26      1.26 o
   4  -1   7      631.33      623.05      7.21 o
   5  -1   7      254.75      260.37      2.74 o
   6  -1   7       61.56       64.19      1.67 o
   7  -1   7       39.34       48.18      1.81 o
  -8   0   7      129.20      130.83      2.89 o
  -7   0   7       12.31       10.97      1.01 o
  -6   0   7       77.96       74.16      1.81 o
  -5   0   7      218.58      215.59      3.35 o
  -4   0   7      143.05      165.24      2.05 o
  -3   0   7      929.73      908.17      9.77 o
  -2   0   7      595.86      656.11      8.74 o
  -1   0   7      484.28      534.91      4.90 o
   0   0   7     1277.20     1255.35      9.82 o
   1   0   7       24.70       22.03      0.56 o
   2   0   7      757.66      725.32      7.53 o
   3   0   7      225.31      235.88      2.09 o
   4   0   7       13.01       12.06      0.66 o
   5   0   7       80.44       75.66      1.81 o
   6   0   7        6.10        6.21      0.75 o
   7   0   7        1.27        0.14      1.01 o
  -9   1   7       49.60       51.79      4.78 o
  -8   1   7        0.52        0.51      1.18 o
  -7   1   7      519.87      503.40     11.98 o
  -6   1   7      260.45      270.56      3.40 o
  -5   1   7      327.97      327.55      4.89 o
  -4   1   7     1592.48     1661.22     11.69 o
  -3   1   7      843.64      864.27      7.58 o
  -2   1   7        5.11        6.53      0.32 o
  -1   1   7      114.56      115.25      1.18 o
   0   1   7     2405.16     2502.19     28.85 o
   1   1   7      190.21      198.36      2.76 o
   2   1   7       33.21       22.84      0.93 o
   3   1   7       54.25       49.04      1.16 o
   4   1   7      178.39      175.15      2.03 o
   5   1   7      211.77      214.94      3.07 o
   6   1   7       13.80       11.34      1.15 o
   7   1   7        8.55        9.56      1.61 o
  -9   2   7        9.80        8.53      2.57 o
  -8   2   7        0.65        0.51      1.14 o
  -7   2   7       21.41       21.18      2.27 o
  -6   2   7        0.41       -0.16      0.79 o
  -5   2   7      199.20      189.61      4.59 o
  -4   2   7      388.86      364.98      5.08 o
  -3   2   7        1.75        3.92      0.37 o
  -2   2   7      998.77      993.62     15.99 o
  -1   2   7       55.20       52.17      0.84 o
   0   2   7      337.18      354.80      4.80 o
   1   2   7       19.16       33.39      0.84 o
   2   2   7      100.77      100.90      1.45 o
   3   2   7        4.49        3.53      0.41 o
   4   2   7      138.74      138.05      2.17 o
   5   2   7       76.75       78.53      2.14 o
   6   2   7       81.21       77.26      2.82 o
  -8   3   7        2.17        1.56      1.20 o
  -7   3   7       50.40       50.81      2.83 o
  -6   3   7        7.96        7.85      1.09 o
  -5   3   7       11.70       12.48      0.89 o
  -4   3   7       27.05       23.89      0.81 o
  -3   3   7       55.91       45.68      7.74 o
  -2   3   7      728.01      694.82     12.25 o
  -1   3   7      284.58      302.81      5.45 o
   0   3   7      128.22      132.39      2.48 o
   1   3   7      327.76      297.65      6.09 o
   2   3   7        8.54       10.66      0.76 o
   3   3   7      106.34      106.36      2.15 o
   4   3   7       70.29       73.81      2.01 o
   5   3   7        4.43        4.35      0.83 o
   6   3   7       27.79       35.29      2.15 o
  -8   4   7      142.53      144.04      6.46 o
  -7   4   7        0.10       -0.57      0.83 o
  -6   4   7      442.38      430.20      6.27 o
  -5   4   7      110.63       99.27      2.16 o
  -4   4   7       58.88       51.50      1.83 o
  -3   4   7      443.22      445.22      4.50 o
  -2   4   7       93.59       94.09      1.63 o
  -1   4   7       31.20       30.22      0.63 o
   0   4   7        0.08        0.38      0.45 o
   1   4   7      360.90      316.65      4.40 o
   2   4   7      173.16      157.63      2.37 o
   3   4   7      105.05      106.45      2.17 o
   4   4   7      222.84      216.66      4.71 o
   5   4   7        2.73        3.80      0.87 o
  -8   5   7       54.60       51.15      4.09 o
  -7   5   7        4.31        3.57      1.22 o
  -6   5   7      279.56      280.65      4.69 o
  -5   5   7      177.57      179.57      2.95 o
  -4   5   7      461.60      380.94     60.60 o
  -3   5   7      390.77      384.28      6.61 o
  -2   5   7      173.86      164.60      1.88 o
  -1   5   7      217.70      211.98      3.73 o
   0   5   7       45.54       44.94      1.95 o
   1   5   7       37.30       34.27      1.85 o
   2   5   7      645.07      601.76      7.40 o
   3   5   7       12.68       14.29      1.53 o
   4   5   7       18.60       17.01      1.32 o
  -8   6   7      169.28      176.89      6.66 o
  -7   6   7      241.05      232.38      6.81 o
  -6   6   7       26.00       25.75      1.66 o
  -5   6   7      147.29      144.47      3.01 o
  -4   6   7       40.92       39.24      1.42 o
  -3   6   7       85.46       85.84      1.99 o
  -2   6   7      143.07      133.14      3.05 o
  -1   6   7        1.29        2.22      0.79 o
   0   6   7       11.30       12.51      1.28 o
   1   6   7        0.80       -0.43      0.70 o
   2   6   7       93.19      101.92      3.39 o
   3   6   7       20.17       19.88      2.61 o
  -7   7   7        0.15       -0.20      1.09 o
  -6   7   7       31.19       29.05      2.00 o
  -5   7   7       86.74       94.17      2.95 o
  -4   7   7       15.59       15.68      1.11 o
  -3   7   7       36.63       33.01      1.71 o
  -2   7   7      675.98      622.56      6.84 o
  -1   7   7        0.63        0.82      0.76 o
   0   7   7      113.15      116.45      3.42 o
   1   7   7       77.00       71.71      2.90 o
   2   7   7        0.79        0.93      1.12 o
  -6   8   7       38.99       44.15      2.86 o
  -5   8   7        2.19        2.68      0.93 o
  -4   8   7       13.56       12.99      1.24 o
  -3   8   7       55.59       56.65      2.24 o
  -2   8   7       51.72       50.86      2.28 o
  -1   8   7       11.71        9.84      1.30 o
   0   8   7       64.86       58.78      3.19 o
   1   8   7        0.20       -0.32      0.97 o
  -4   9   7       47.35       52.90      2.52 o
  -3   9   7       23.81       22.60      2.93 o
  -2   9   7        6.81        6.74      1.40 o
   0 -10   8      279.28      282.77      9.72 o
   1 -10   8       25.55       24.24      2.66 o
   2 -10   8      121.91      114.33      6.04 o
   3 -10   8      209.50      213.13      5.30 o
   4 -10   8       73.76       72.27      3.26 o
  -2  -9   8      185.31      184.86      5.70 o
  -1  -9   8      200.59      191.92      5.49 o
   0  -9   8      105.89       94.09      8.11 o
   1  -9   8      120.87      110.87      3.92 o
   2  -9   8        5.35        4.04      1.17 o
   3  -9   8      229.26      223.18      5.15 o
   4  -9   8      185.68      178.33      6.76 o
   5  -9   8      425.21      439.12      7.35 o
  -4  -8   8       95.37       92.29      4.29 o
  -3  -8   8       80.12       77.43      4.54 o
  -2  -8   8      223.12      210.80      9.17 o
  -1  -8   8      126.24      140.08      5.48 o
   0  -8   8        4.72        1.27      0.74 o
   1  -8   8      351.80      326.21      5.15 o
   2  -8   8       90.14       87.63      2.73 o
   3  -8   8      319.05      311.88      5.75 o
   4  -8   8      667.38      670.55     23.04 o
   5  -8   8        0.89        0.13      1.33 o
   6  -8   8        0.10       -0.59      1.28 o
  -5  -7   8        4.34        2.32      0.80 o
  -4  -7   8       13.12       14.30      1.89 o
  -3  -7   8      157.50      149.93      3.90 o
  -2  -7   8       39.28       29.67      1.79 o
  -1  -7   8       28.62       28.13      1.73 o
   0  -7   8        0.39       -0.52      0.52 o
   1  -7   8       17.51       15.33      1.25 o
   2  -7   8      288.04      289.12      4.54 o
   3  -7   8        2.35        1.29      0.72 o
   4  -7   8      284.14      280.17     10.63 o
   5  -7   8        0.69        1.45      0.98 o
   6  -7   8       17.11       17.66      2.52 o
   7  -7   8        1.00        1.18      1.63 o
  -6  -6   8       87.52       96.32      3.05 o
  -5  -6   8       13.23       13.52      1.20 o
  -4  -6   8        6.89        6.57      0.78 o
  -3  -6   8      824.96      752.31      7.69 o
  -2  -6   8      108.54      107.51      2.03 o
  -1  -6   8      340.31      343.22      4.93 o
   0  -6   8      144.27      134.63      6.64 o
   1  -6   8      307.76      298.88      4.53 o
   2  -6   8        5.43        5.32      0.90 o
   3  -6   8      303.59      305.82      4.91 o
   4  -6   8      138.02      140.70      2.60 o
   5  -6   8        0.04        0.15      0.62 o
   6  -6   8       27.64       28.71      3.06 o
   7  -6   8       12.54       12.38      2.52 o
  -6  -5   8        3.62        4.90      0.93 o
  -5  -5   8       88.38       79.64      2.08 o
  -4  -5   8        5.36        2.84      0.56 o
  -3  -5   8        9.65       10.23      0.74 o
  -2  -5   8       14.44       13.28      0.57 o
  -1  -5   8      449.93      450.86      6.54 o
   0  -5   8     1662.02     1662.76     31.26 o
   1  -5   8       99.05       97.91      1.64 o
   2  -5   8      674.68      676.13      6.13 o
   3  -5   8      124.40      123.85      2.87 o
   4  -5   8       54.20       57.95      1.51 o
   5  -5   8      101.89      102.33      2.42 o
   6  -5   8       10.78       11.53      1.60 o
   7  -5   8       53.23       52.91      3.10 o
  -7  -4   8      146.07      139.88      4.03 o
  -6  -4   8       36.53       35.71      1.99 o
  -5  -4   8       62.06       61.52      1.83 o
  -4  -4   8        0.14        0.28      0.44 o
  -3  -4   8        3.24        3.81      0.45 o
  -2  -4   8      814.61      795.35      9.09 o
  -1  -4   8        2.71        3.25      0.43 o
   0  -4   8      466.82      459.82      5.83 o
   1  -4   8      425.76      426.21      6.00 o
   2  -4   8       51.71       71.20      1.10 o
   3  -4   8       14.89       12.57      0.65 o
   4  -4   8       73.63       69.99      1.66 o
   5  -4   8      114.29      118.50      2.58 o
   6  -4   8       61.89       59.32      2.99 o
   7  -4   8      202.25      203.83      6.54 o
  -7  -3   8       21.06       22.19      1.82 o
  -6  -3   8       40.21       40.59      1.70 o
  -5  -3   8      512.18      514.88      7.20 o
  -4  -3   8       75.05       79.52      1.73 o
  -3  -3   8        3.73        4.65      0.42 o
  -2  -3   8      661.70      673.97      3.87 o
  -1  -3   8      157.09      167.39      1.96 o
   0  -3   8      388.76      359.59      4.47 o
   1  -3   8      181.48      163.74      1.60 o
   2  -3   8        0.04        0.42      0.24 o
   3  -3   8      912.10      921.20      9.11 o
   4  -3   8      161.92      168.37      1.79 o
   5  -3   8        0.16        0.90      0.40 o
   6  -3   8       43.06       41.66      1.43 o
   7  -3   8       69.80       69.80      3.63 o
  -8  -2   8       14.69       14.48      1.80 o
  -7  -2   8      447.67      453.44      9.01 o
  -6  -2   8      995.32     1001.73     12.13 o
  -5  -2   8       42.73       42.78      1.30 o
  -4  -2   8       78.49       78.64      1.45 o
  -3  -2   8      187.80      188.52      1.88 o
  -2  -2   8      348.29      362.86      2.91 o
  -1  -2   8       60.85       43.73      0.83 o
   0  -2   8     1168.66     1314.11      7.68 o
   1  -2   8       27.68       31.70      0.67 o
   2  -2   8       83.89       85.39      1.71 o
   3  -2   8      486.70      519.50      5.58 o
   4  -2   8       68.74       66.65      1.37 o
   5  -2   8       37.43       40.20      1.27 o
   6  -2   8      116.91      117.30      2.14 o
   7  -2   8        6.55        8.54      0.91 o
  -8  -1   8       90.50       85.15      2.64 o
  -7  -1   8        2.61        2.49      0.78 o
  -6  -1   8      399.85      405.89      4.29 o
  -5  -1   8        5.54        6.23      0.57 o
  -4  -1   8      217.49      206.19      2.29 o
  -3  -1   8       19.16       20.47      0.66 o
  -2  -1   8      361.13      405.71      2.49 o
  -1  -1   8     1419.70     1404.71     12.15 o
   0  -1   8      229.90      277.28      1.95 o
   1  -1   8      558.53      569.12      4.29 o
   2  -1   8      816.65      763.00      6.41 o
   3  -1   8        3.04        3.02      0.39 o
   4  -1   8      580.89      572.25      5.26 o
   5  -1   8        1.02        1.75      0.54 o
   6  -1   8      101.19      102.42      2.11 o
   7  -1   8       13.49       16.64      1.35 o
  -8   0   8       56.44       55.26      2.00 o
  -7   0   8       13.17       15.64      1.15 o
  -6   0   8       92.08       93.05      2.03 o
  -5   0   8      112.73      107.53      1.75 o
  -4   0   8        0.04        0.06      0.28 o
  -3   0   8      913.63     1004.97      9.43 o
  -2   0   8     2115.06     2318.64     26.07 o
  -1   0   8     1119.87     1149.58      8.50 o
   0   0   8       10.28        4.98      0.35 o
   1   0   8       55.45       43.97      0.79 o
   2   0   8      349.01      347.35      2.40 o
   3   0   8       32.49       36.81      0.95 o
   4   0   8      823.43      802.77      4.35 o
   5   0   8        7.88        7.36      0.68 o
   6   0   8       23.78       22.33      1.30 o
   7   0   8       85.35       84.36      3.57 o
  -8   1   8       21.15       21.84      2.31 o
  -7   1   8       57.58       48.75      2.90 o
  -6   1   8       78.57       83.09      1.45 o
  -5   1   8      157.61      140.25      1.62 o
  -4   1   8       32.84       36.37      0.81 o
  -3   1   8     1009.52     1023.10     10.26 o
  -2   1   8      651.42      630.57      5.70 o
  -1   1   8        6.36        7.23      0.34 o
   0   1   8      125.51      112.22      1.13 o
   1   1   8        3.02        1.98      0.25 o
   2   1   8      223.79      236.51      1.93 o
   3   1   8       22.57       17.15      0.69 o
   4   1   8       18.70       19.31      0.81 o
   5   1   8       49.84       46.80      1.85 o
   6   1   8       20.10       20.33      1.45 o
  -8   2   8       61.83       51.79      5.15 o
  -7   2   8      111.96      118.82      4.24 o
  -6   2   8        0.41        0.15      0.72 o
  -5   2   8       57.55       55.56      1.53 o
  -4   2   8       12.25       19.68      0.79 o
  -3   2   8       12.02        8.42      0.52 o
  -2   2   8       72.43       60.65      1.13 o
  -1   2   8       12.42       13.60      0.44 o
   0   2   8     1424.73     1387.75     17.00 o
   1   2   8       27.40       31.59      0.90 o
   2   2   8      175.45      175.32      1.54 o
   3   2   8       72.52       75.46      1.26 o
   4   2   8       43.31       42.09      1.57 o
   5   2   8        6.43        7.86      1.01 o
   6   2   8        0.08        0.34      0.88 o
  -8   3   8       13.73       11.25      2.37 o
  -7   3   8      197.67      194.74      6.76 o
  -6   3   8       61.86       60.22      2.35 o
  -5   3   8       17.23       18.54      1.11 o
  -4   3   8      384.76      378.78      7.18 o
  -3   3   8       11.90        9.25      0.58 o
  -2   3   8       78.85       74.46      1.26 o
  -1   3   8      246.21      239.63      4.31 o
   0   3   8       12.97       13.84      0.93 o
   1   3   8      134.59      125.05      2.11 o
   2   3   8      167.29      149.80      2.38 o
   3   3   8      419.83      380.49      4.08 o
   4   3   8        0.35        0.44      0.58 o
   5   3   8      169.04      172.79      3.59 o
  -8   4   8        6.55        5.52      2.02 o
  -7   4   8        7.16        7.86      1.78 o
  -6   4   8       47.84       46.38      2.13 o
  -5   4   8       65.76       59.37      1.79 o
  -4   4   8      767.31      753.28      9.54 o
  -3   4   8      491.75      493.58      7.07 o
  -2   4   8      282.48      264.27      4.63 o
  -1   4   8       39.20       41.74      1.42 o
   0   4   8       23.89       19.92      1.14 o
   1   4   8      483.33      454.56      6.58 o
   2   4   8       92.00       78.88      1.69 o
   3   4   8      151.96      143.77      2.71 o
   4   4   8      216.87      209.19      3.35 o
   5   4   8        2.18        1.55      0.81 o
  -8   5   8      131.64      140.39      6.31 o
  -7   5   8      188.93      178.84      5.04 o
  -6   5   8      617.55      608.57      7.02 o
  -5   5   8      342.48      335.61      4.93 o
  -4   5   8        4.01        3.28      0.65 o
  -3   5   8       15.04       14.70      0.73 o
  -2   5   8      512.82      494.27      7.30 o
  -1   5   8       19.71       23.80      1.88 o
   0   5   8       72.29       62.54      2.35 o
   1   5   8        5.39        1.76      0.81 o
   2   5   8       15.83       15.18      1.51 o
   3   5   8       48.27       48.68      2.52 o
   4   5   8      155.33      174.08      3.29 o
  -7   6   8        0.40       -0.49      1.18 o
  -6   6   8       54.49       56.11      2.63 o
  -5   6   8       47.64       40.65      1.80 o
  -4   6   8       39.28       36.33      1.65 o
  -3   6   8      483.84      460.96      6.24 o
  -2   6   8        0.03        0.03      0.62 o
  -1   6   8      107.96      111.21      3.09 o
   0   6   8      435.82      396.20      6.98 o
   1   6   8        0.01       -0.16      0.71 o
   2   6   8      225.37      229.24      5.11 o
   3   6   8       16.69       18.35      2.14 o
  -7   7   8        8.75       10.16      1.92 o
  -6   7   8        3.52        1.13      1.13 o
  -5   7   8      133.55      138.54      3.87 o
  -4   7   8      100.05       96.74      2.77 o
  -3   7   8        9.40        7.47      1.07 o
  -2   7   8      106.47       99.74      3.00 o
  -1   7   8      132.22      123.57      3.43 o
   0   7   8       59.83       53.99      2.51 o
   1   7   8        8.60       12.47      1.84 o
   2   7   8       26.00       16.80      2.16 o
  -5   8   8       14.85       15.91      1.25 o
  -4   8   8       10.66       11.95      1.41 o
  -3   8   8        4.82        3.36      0.96 o
  -2   8   8       79.86       88.93      3.02 o
  -1   8   8        0.12       -0.13      0.88 o
   0   8   8       11.24       13.84      1.91 o
   0 -10   9       66.90       65.99      3.54 o
   1 -10   9        7.90        5.53      1.41 o
   2 -10   9      159.38      162.87      4.91 o
   3 -10   9        0.87        0.92      1.03 o
  -2  -9   9      271.06      263.32      7.42 o
  -1  -9   9        0.44       -0.86      0.86 o
   0  -9   9      434.74      429.86      7.92 o
   1  -9   9      136.40      140.89      4.46 o
   2  -9   9       90.07       85.31      4.00 o
   3  -9   9      278.08      282.45      5.99 o
   4  -9   9       27.46       23.43      2.14 o
   5  -9   9       31.80       33.55      2.57 o
  -4  -8   9      191.89      201.07      6.17 o
  -3  -8   9        0.09        2.05      1.50 o
  -2  -8   9        1.26        3.27      1.26 o
  -1  -8   9       75.84       76.44      3.44 o
   0  -8   9        0.08       -0.32      0.79 o
   1  -8   9        2.59        2.45      1.03 o
   2  -8   9       42.08       34.57      2.25 o
   3  -8   9       49.60       46.65      2.56 o
   4  -8   9      136.37      132.94      4.51 o
   5  -8   9       29.82       30.87      2.34 o
   6  -8   9      112.71      105.46      5.43 o
  -5  -7   9       12.94        9.70      1.13 o
  -4  -7   9      163.83      163.61      2.81 o
  -3  -7   9        0.66        0.05      0.89 o
  -2  -7   9        2.18        2.61      0.85 o
  -1  -7   9      742.92      673.51      7.56 o
   0  -7   9       86.02       79.33      2.62 o
   1  -7   9      357.60      356.04      7.95 o
   2  -7   9       92.21       93.67      2.78 o
   3  -7   9       45.30       38.14      2.06 o
   4  -7   9        4.04        4.31      1.16 o
   5  -7   9      182.82      177.75      4.78 o
   6  -7   9       51.86       48.78      3.90 o
  -6  -6   9       16.88       16.93      1.55 o
  -5  -6   9       59.85       67.89      2.22 o
  -4  -6   9       30.87       37.10      1.61 o
  -3  -6   9      216.80      199.53      2.86 o
  -2  -6   9        0.66       -0.10      0.27 o
  -1  -6   9       10.45        8.68      0.87 o
   0  -6   9      121.53      117.33      3.96 o
   1  -6   9     1205.53     1174.00     30.47 o
   2  -6   9     1259.70     1261.84     20.15 o
   3  -6   9       28.12       29.48      1.67 o
   4  -6   9      113.56      108.93      2.67 o
   5  -6   9        0.03        0.38      0.92 o
   6  -6   9        9.79       10.65      2.22 o
   7  -6   9        3.39        1.83      1.73 o
  -6  -5   9       47.20       54.92      2.39 o
  -5  -5   9      212.16      214.31      3.28 o
  -4  -5   9        7.34        5.40      0.67 o
  -3  -5   9       78.69       85.18      1.66 o
  -2  -5   9       87.13       76.86      1.21 o
  -1  -5   9      496.66      498.91      6.43 o
   0  -5   9     1161.89     1174.72     16.97 o
   1  -5   9      319.43      318.72      7.26 o
   2  -5   9       50.08       54.20      0.99 o
   3  -5   9       21.31       22.29      0.92 o
   4  -5   9       24.54       22.29      1.20 o
   5  -5   9        0.72        0.50      0.61 o
   6  -5   9      170.45      161.56      4.65 o
   7  -5   9       36.14       41.09      4.14 o
  -7  -4   9      113.42      110.96      3.46 o
  -6  -4   9       20.46       18.06      1.29 o
  -5  -4   9      170.84      160.64      2.56 o
  -4  -4   9       48.80       51.63      1.97 o
  -3  -4   9      892.33      900.59      6.15 o
  -2  -4   9       49.79       52.39      0.93 o
  -1  -4   9      606.69      627.21      8.07 o
   0  -4   9     1037.98     1096.20     13.12 o
   1  -4   9       98.99      104.18      2.50 o
   2  -4   9      668.62      661.83      3.67 o
   3  -4   9       88.70       76.02      1.44 o
   4  -4   9       15.34       12.14      0.85 o
   5  -4   9      469.77      454.96     10.19 o
   6  -4   9        4.89        5.64      1.36 o
   7  -4   9        9.37       14.73      2.04 o
  -7  -3   9       73.35       75.48      2.83 o
  -6  -3   9       67.50       67.19      2.41 o
  -5  -3   9      954.08      975.07      8.97 o
  -4  -3   9     1594.34     1556.19     15.13 o
  -3  -3   9       34.41       31.73      0.91 o
  -2  -3   9      157.21      169.46      1.60 o
  -1  -3   9      390.38      393.18      3.28 o
   0  -3   9      191.39      185.11      1.30 o
   1  -3   9       47.47       39.40      0.76 o
   2  -3   9      872.81      942.84      9.39 o
   3  -3   9       12.88       12.03      0.54 o
   4  -3   9        4.15        5.36      0.56 o
   5  -3   9      212.59      214.68      2.57 o
   6  -3   9       36.79       34.72      1.10 o
   7  -3   9        2.26        1.53      1.26 o
  -8  -2   9       49.91       43.28      2.71 o
  -7  -2   9       70.37       69.07      2.71 o
  -6  -2   9      589.55      592.27      9.03 o
  -5  -2   9       89.72       88.20      1.69 o
  -4  -2   9      558.84      551.68      6.08 o
  -3  -2   9       13.00       14.41      0.61 o
  -2  -2   9     1168.62     1120.47     10.85 o
  -1  -2   9      127.79      140.54      1.42 o
   0  -2   9      185.87      196.75      1.57 o
   1  -2   9      546.98      527.53      4.67 o
   2  -2   9        0.05        0.94      0.28 o
   3  -2   9      432.41      430.98      3.12 o
   4  -2   9       21.21       20.43      0.89 o
   5  -2   9      101.20      109.98      2.03 o
   6  -2   9       58.32       60.31      1.66 o
   7  -2   9        1.77        0.87      0.58 o
  -8  -1   9        7.00        8.14      1.15 o
  -7  -1   9       28.03       27.38      1.55 o
  -6  -1   9       47.03       42.26      1.56 o
  -5  -1   9        0.87        0.64      0.46 o
  -4  -1   9        0.24        0.28      0.35 o
  -3  -1   9      190.70      183.70      2.27 o
  -2  -1   9      158.59      158.28      6.34 o
  -1  -1   9      277.67      302.19      2.07 o
   0  -1   9      596.74      675.52      5.71 o
   1  -1   9      566.61      540.73     13.05 o
   2  -1   9        3.28        1.72      0.29 o
   3  -1   9      872.99      848.04      9.55 o
   4  -1   9      200.01      196.21      2.58 o
   5  -1   9       16.42       14.27      0.91 o
   6  -1   9      206.04      205.45      3.02 o
   7  -1   9       16.70       20.87      1.97 o
  -8   0   9      221.63      211.52      3.53 o
  -7   0   9        5.26        7.67      0.93 o
  -6   0   9       47.07       41.85      1.46 o
  -5   0   9        2.66        2.99      0.52 o
  -4   0   9       40.60       44.54      0.96 o
  -3   0   9      247.31      227.11      2.75 o
  -2   0   9        1.72        3.84      0.37 o
  -1   0   9     1511.17     1432.77     42.87 o
   0   0   9      289.83      258.19      3.05 o
   1   0   9      123.85      133.80      1.48 o
   2   0   9      177.57      174.30      2.53 o
   3   0   9       42.72       44.52      1.07 o
   4   0   9      236.41      243.55      2.50 o
   5   0   9       57.16       56.61      1.64 o
   6   0   9      127.75      128.58      3.04 o
  -8   1   9       45.48       41.20      2.96 o
  -7   1   9       41.79       43.74      2.83 o
  -6   1   9       11.58       10.34      0.67 o
  -5   1   9      109.96      124.00      1.54 o
  -4   1   9        2.10        0.60      0.30 o
  -3   1   9       47.58       39.61      0.84 o
  -2   1   9       49.86       67.79      1.54 o
  -1   1   9      957.65      930.52     11.12 o
   0   1   9       18.15       13.00      1.41 o
   1   1   9      117.54      112.82      1.32 o
   2   1   9     1023.80     1019.50      7.15 o
   3   1   9       32.68       32.29      0.93 o
   4   1   9      171.62      172.22      3.16 o
   5   1   9       14.98       15.03      1.24 o
   6   1   9       35.61       35.85      2.47 o
  -8   2   9       29.21       27.87      3.45 o
  -7   2   9       60.96       65.86      3.26 o
  -6   2   9        0.01        0.24      0.73 o
  -5   2   9      663.24      674.82     14.96 o
  -4   2   9       24.85       25.14      0.98 o
  -3   2   9       34.54       32.32      1.10 o
  -2   2   9      432.83      429.08      4.63 o
  -1   2   9       86.07       74.07      1.05 o
   0   2   9      469.65      477.19      4.59 o
   1   2   9       13.68       13.44      0.69 o
   2   2   9      101.60       92.95      1.96 o
   3   2   9       48.72       43.30      1.50 o
   4   2   9      203.19      195.72      3.20 o
   5   2   9      116.13      113.42      2.92 o
   6   2   9        8.54        7.22      1.37 o
  -8   3   9       48.61       46.66      4.14 o
  -7   3   9       12.45       12.14      1.76 o
  -6   3   9        0.10       -0.59      0.65 o
  -5   3   9      111.92      110.65      2.41 o
  -4   3   9      103.98      103.48      2.01 o
  -3   3   9        1.23        2.64      0.49 o
  -2   3   9      156.64      161.28      1.75 o
  -1   3   9      600.43      564.67      7.68 o
   0   3   9      730.24      698.68     11.78 o
   1   3   9      269.17      269.26      4.81 o
   2   3   9       23.08       24.16      1.13 o
   3   3   9      200.47      196.76      3.33 o
   4   3   9        1.10        0.51      0.61 o
   5   3   9       85.25       85.00      4.75 o
  -8   4   9        1.75        0.44      1.63 o
  -7   4   9       30.04       30.81      2.40 o
  -6   4   9      201.79      206.06      7.37 o
  -5   4   9       30.35       33.12      1.66 o
  -4   4   9      728.13      742.35      6.83 o
  -3   4   9        4.76        6.42      0.71 o
  -2   4   9       10.00       10.64      0.68 o
  -1   4   9      182.08      185.39      3.62 o
   0   4   9      614.45      572.46     13.08 o
   1   4   9       28.33       22.23      1.36 o
   2   4   9       52.90       48.37      1.40 o
   3   4   9       19.92       21.46      1.18 o
   4   4   9       17.83       18.23      1.33 o
  -8   5   9      101.25      102.01      5.52 o
  -7   5   9        2.14        2.57      1.63 o
  -6   5   9       78.86       72.70      2.85 o
  -5   5   9      211.25      205.26      3.75 o
  -4   5   9      391.94      385.54      5.00 o
  -3   5   9       16.22       13.50      0.90 o
  -2   5   9       81.53       76.15      2.47 o
  -1   5   9      772.14      710.17      7.72 o
   0   5   9        0.46       -0.55      0.55 o
   1   5   9      230.46      219.09      4.58 o
   2   5   9       71.20       56.95      2.66 o
   3   5   9        0.36       -0.42      1.00 o
   4   5   9      148.71      153.98      2.93 o
  -7   6   9       64.13       57.52      3.90 o
  -6   6   9        7.51        8.94      2.74 o
  -5   6   9       17.46       22.03      2.57 o
  -4   6   9        0.28        0.36      0.59 o
  -3   6   9      144.57      143.27      3.40 o
  -2   6   9       92.18       87.85      2.78 o
  -1   6   9        0.21        0.74      0.74 o
   0   6   9       54.22       51.21      2.38 o
   1   6   9      311.08      310.41      5.77 o
   2   6   9       63.66       66.47      3.62 o
   3   6   9        4.18        4.30      1.59 o
  -6   7   9       12.27        9.67      1.83 o
  -5   7   9       19.21       23.19      1.87 o
  -4   7   9        8.67        8.56      1.16 o
  -3   7   9       77.53       87.41      2.83 o
  -2   7   9       45.31       46.11      2.25 o
  -1   7   9       48.62       40.62      2.22 o
   0   7   9      181.72      195.23      5.56 o
   1   7   9        6.02        6.33      1.55 o
  -5   8   9       56.12       58.24      3.11 o
  -4   8   9        1.16        0.17      0.91 o
  -3   8   9      124.72      131.82      5.15 o
  -2   8   9       13.37       10.97      1.62 o
  -1   8   9        0.94        2.27      1.16 o
   1 -10  10        4.96        1.84      1.26 o
   2 -10  10      186.91      185.90      5.39 o
  -2  -9  10      105.65      113.03      4.65 o
  -1  -9  10       73.01       89.27      4.00 o
   0  -9  10        2.28        3.12      1.31 o
   1  -9  10       23.76       25.65      2.25 o
   2  -9  10      224.77      220.35      7.28 o
   3  -9  10      143.24      149.47      4.66 o
   4  -9  10      136.92      137.11      9.96 o
  -3  -8  10       29.32       32.66      2.64 o
  -2  -8  10      264.67      274.15      6.64 o
  -1  -8  10        6.66        3.80      1.31 o
   0  -8  10      102.35      104.97      3.92 o
   1  -8  10      481.98      475.53      8.02 o
   2  -8  10      232.98      231.56      5.45 o
   3  -8  10      288.38      290.38      6.08 o
   4  -8  10      186.74      192.23      5.08 o
   5  -8  10        0.05        0.62      1.05 o
  -5  -7  10      103.29      101.39      2.61 o
  -4  -7  10       51.15       51.31      1.82 o
  -3  -7  10        0.11       -0.82      0.82 o
  -2  -7  10       62.00       72.25      3.33 o
  -1  -7  10       99.93       91.70      2.96 o
   0  -7  10        2.40        2.64      0.81 o
   1  -7  10       10.36       10.07      1.18 o
   2  -7  10        0.89        2.05      0.83 o
   3  -7  10      279.22      281.39      5.79 o
   4  -7  10      305.80      311.66      6.19 o
   5  -7  10       57.54       63.20      4.29 o
   6  -7  10       19.59       25.21      3.16 o
  -5  -6  10        8.64        8.37      1.04 o
  -4  -6  10      176.72      184.33      3.41 o
  -3  -6  10      209.09      199.71      3.26 o
  -2  -6  10       58.34       49.26      1.36 o
  -1  -6  10       40.88       37.65      1.59 o
   0  -6  10     1084.99     1032.91     16.86 o
   1  -6  10        2.76        1.77      0.82 o
   2  -6  10      128.12      129.97      3.25 o
   3  -6  10      386.19      381.99      5.52 o
   4  -6  10       35.30       36.48      2.35 o
   5  -6  10       92.85       88.42      3.54 o
   6  -6  10       13.71       11.49      2.42 o
  -6  -5  10       51.58       53.30      2.96 o
  -5  -5  10      193.17      184.31      3.51 o
  -4  -5  10       78.68       74.57      1.75 o
  -3  -5  10      146.69      142.13      2.13 o
  -2  -5  10     1020.48     1025.82     10.84 o
  -1  -5  10     2511.79     2506.39     30.70 o
   0  -5  10       57.62       62.37      1.13 o
   1  -5  10     1424.51     1426.49     27.35 o
   2  -5  10      188.48      182.79      4.74 o
   3  -5  10       10.43        8.83      0.81 o
   4  -5  10      219.33      217.75      3.80 o
   5  -5  10        0.65       -0.05      1.05 o
   6  -5  10        1.71        1.13      1.63 o
   7  -5  10       18.65       20.42      3.30 o
  -7  -4  10        0.23        0.61      1.13 o
  -6  -4  10        8.23        6.69      0.95 o
  -5  -4  10       62.57       64.70      1.87 o
  -4  -4  10      106.78      114.56      2.07 o
  -3  -4  10     1087.35     1104.05     11.19 o
  -2  -4  10     2353.62     2369.88     21.11 o
  -1  -4  10        8.42        8.29      0.56 o
   0  -4  10       67.67       69.72      1.19 o
   1  -4  10        7.98        9.85      0.49 o
   2  -4  10       73.76       80.74      1.05 o
   3  -4  10        5.93        6.66      0.39 o
   4  -4  10      388.04      395.77      4.04 o
   5  -4  10       21.14       17.91      1.29 o
   6  -4  10       96.25      100.63      3.93 o
   7  -4  10      216.38      225.57      6.30 o
  -7  -3  10        9.24        8.56      1.28 o
  -6  -3  10        0.01       -0.59      0.59 o
  -5  -3  10       20.85       19.38      0.97 o
  -4  -3  10      897.39      912.01     11.44 o
  -3  -3  10      714.60      702.38      8.48 o
  -2  -3  10      513.65      499.62      3.45 o
  -1  -3  10       47.16       45.46      0.82 o
   0  -3  10      996.65      935.26      6.41 o
   1  -3  10       82.88       83.87      1.33 o
   2  -3  10      206.15      201.40      1.69 o
   3  -3  10       73.17       72.79      1.23 o
   4  -3  10        7.13        7.70      0.66 o
   5  -3  10      458.21      461.31      3.92 o
   6  -3  10       51.25       55.32      1.76 o
   7  -3  10        9.83        9.18      1.88 o
  -8  -2  10        7.62        7.78      1.49 o
  -7  -2  10      220.17      223.75      4.03 o
  -6  -2  10       32.42       32.48      1.44 o
  -5  -2  10      162.48      160.24      2.43 o
  -4  -2  10      151.50      143.81      2.03 o
  -3  -2  10      222.60      235.83      2.61 o
  -2  -2  10       49.40       58.26      1.03 o
  -1  -2  10       16.65       20.14      0.62 o
   0  -2  10      290.80      287.23      3.02 o
   1  -2  10        2.55        4.50      0.40 o
   2  -2  10       33.44       28.95      0.80 o
   3  -2  10      107.79      110.82      1.62 o
   4  -2  10      232.33      231.84      2.80 o
   5  -2  10       59.48       62.98      1.66 o
   6  -2  10       31.76       31.25      1.35 o
   7  -2  10       23.52       27.58      1.81 o
  -8  -1  10       69.87       68.07      2.66 o
  -7  -1  10       66.19       73.64      2.33 o
  -6  -1  10      237.81      233.89      3.87 o
  -5  -1  10       25.09       27.12      1.11 o
  -4  -1  10      511.00      505.98      4.91 o
  -3  -1  10       74.50       78.48      1.24 o
  -2  -1  10      172.88      165.19      5.10 o
  -1  -1  10        1.43        1.17      0.37 o
   0  -1  10      142.78      145.96      2.07 o
   1  -1  10      828.50      823.78      8.28 o
   2  -1  10        4.99        5.05      0.46 o
   3  -1  10      341.08      343.58      2.82 o
   4  -1  10      129.64      130.83      2.03 o
   5  -1  10       21.35       21.19      1.12 o
   6  -1  10       47.49       44.71      1.78 o
  -8   0  10       66.22       73.42      2.93 o
  -7   0  10      169.59      181.08      3.22 o
  -6   0  10      142.93      153.93      2.63 o
  -5   0  10        7.39        6.27      0.62 o
  -4   0  10        7.18       10.05      0.68 o
  -3   0  10        0.90        0.91      0.32 o
  -2   0  10       99.01       78.91      1.24 o
  -1   0  10       26.38       28.48      1.93 o
   0   0  10       27.56       30.86      0.80 o
   1   0  10     2361.19     2324.55     23.56 o
   2   0  10      284.69      274.96      3.15 o
   3   0  10      660.07      642.60      6.51 o
   4   0  10      455.26      459.93      4.53 o
   5   0  10       23.04       26.17      1.55 o
   6   0  10       72.84       76.72      2.51 o
  -8   1  10       10.44       10.61      2.52 o
  -7   1  10        1.64        2.72      1.22 o
  -6   1  10      195.84      184.48      2.23 o
  -5   1  10      138.96      130.95      2.06 o
  -4   1  10      102.24       91.05      1.40 o
  -3   1  10      754.91      787.35      8.11 o
  -2   1  10       41.21       39.82      0.87 o
  -1   1  10       59.30       55.71      0.95 o
   0   1  10       99.47      100.81      1.32 o
   1   1  10        3.72        2.56      0.36 o
   2   1  10      520.52      516.94      4.67 o
   3   1  10      143.91      140.11      2.13 o
   4   1  10        6.89        8.77      0.91 o
   5   1  10        7.09        8.67      1.08 o
   6   1  10       95.25      100.91      3.27 o
  -8   2  10       11.32       10.16      2.57 o
  -7   2  10       15.63       12.39      1.80 o
  -6   2  10      117.78      117.71      3.32 o
  -5   2  10       19.26       18.77      1.22 o
  -4   2  10      184.60      188.76      2.44 o
  -3   2  10      649.92      660.48     10.17 o
  -2   2  10       58.27       58.92      0.93 o
  -1   2  10      132.62      127.04      1.31 o
   0   2  10      282.62      293.54      2.88 o
   1   2  10      218.37      210.09      2.79 o
   2   2  10      160.76      171.52      2.71 o
   3   2  10        0.58        0.21      0.52 o
   4   2  10        6.74        8.78      0.96 o
   5   2  10       44.50       44.70      2.29 o
  -8   3  10       33.92       38.52      3.95 o
  -7   3  10       22.42       28.19      2.41 o
  -6   3  10        0.01        0.16      0.76 o
  -5   3  10      195.28      201.05      5.25 o
  -4   3  10      382.39      381.78      4.19 o
  -3   3  10      136.43      133.76      2.38 o
  -2   3  10     2397.71     2400.71     25.69 o
  -1   3  10       76.45       69.50      1.15 o
   0   3  10       32.90       29.58      0.96 o
   1   3  10       90.53       68.86      1.66 o
   2   3  10      750.20      711.78     11.09 o
   3   3  10       28.22       25.77      1.32 o
   4   3  10       82.95       88.27      2.35 o
   5   3  10       26.15       30.22      2.02 o
  -8   4  10        0.05       -0.49      1.43 o
  -7   4  10        8.30        7.11      1.55 o
  -6   4  10      196.03      200.20      5.14 o
  -5   4  10       37.90       37.55      1.80 o
  -4   4  10       16.81       17.93      1.11 o
  -3   4  10      252.94      254.17      2.88 o
  -2   4  10     1068.58     1069.29     14.60 o
  -1   4  10      144.98      134.01      3.26 o
   0   4  10      499.49      448.79      6.07 o
   1   4  10      389.91      341.81      5.57 o
   2   4  10       15.41       15.34      0.91 o
   3   4  10       87.09       92.76      2.19 o
   4   4  10        0.03       -0.62      0.62 o
  -7   5  10        0.32        0.94      1.43 o
  -6   5  10       56.31       65.76      3.05 o
  -5   5  10       40.30       45.68      2.04 o
  -4   5  10        5.04        6.50      0.95 o
  -3   5  10        0.34        1.57      0.75 o
  -2   5  10       21.71       22.59      1.56 o
  -1   5  10       37.80       30.84      1.83 o
   0   5  10        2.96        5.28      1.04 o
   1   5  10        6.78        8.41      1.27 o
   2   5  10        6.84        4.91      1.19 o
   3   5  10      186.75      194.20      6.06 o
  -7   6  10       41.36       36.11      3.40 o
  -6   6  10      234.37      248.07      7.30 o
  -5   6  10        2.34        1.44      0.94 o
  -4   6  10      284.27      288.29      4.48 o
  -3   6  10       52.65       60.82      2.42 o
  -2   6  10        0.60        0.62      0.75 o
  -1   6  10       44.15       52.15      2.40 o
   0   6  10        9.36       12.08      1.43 o
   1   6  10       41.25       35.75      2.67 o
   2   6  10      101.94      112.60      4.71 o
  -6   7  10       95.70      105.91      4.83 o
  -5   7  10      134.07      138.54      3.25 o
  -4   7  10        6.32        3.96      1.17 o
  -3   7  10       87.82       86.53      2.99 o
  -2   7  10       27.59       27.44      1.93 o
  -1   7  10      155.86      161.05      5.04 o
   0   7  10        7.98        8.04      2.47 o
   1   7  10       71.93       74.86      3.92 o
  -3   8  10      102.29      104.01      3.93 o
  -2   8  10        0.02        0.34      1.04 o
  -2  -9  11        4.52        6.32      1.66 o
  -1  -9  11      139.25      142.79      5.08 o
   0  -9  11      271.45      270.20      6.63 o
   1  -9  11       21.09       17.45      2.00 o
   2  -9  11       49.76       51.31      3.03 o
   3  -9  11       16.65       15.11      1.97 o
   4  -9  11      108.53      106.45      4.16 o
  -3  -8  11      194.45      191.86      5.94 o
  -2  -8  11       53.05       53.86      3.21 o
  -1  -8  11       62.21       59.58      3.24 o
   0  -8  11       46.76       55.05      3.04 o
   1  -8  11       28.19       28.20      2.25 o
   2  -8  11        1.00        1.09      1.12 o
   3  -8  11        4.67        5.91      1.37 o
   4  -8  11       19.89       18.49      1.98 o
   5  -8  11       78.91       77.46      9.08 o
  -4  -7  11       65.88       71.80      2.22 o
  -3  -7  11        9.11        6.56      1.50 o
  -2  -7  11      143.11      148.22      4.77 o
  -1  -7  11        3.37        2.25      1.09 o
   0  -7  11        3.72        2.95      0.88 o
   1  -7  11       60.23       58.38      2.42 o
   2  -7  11      278.94      270.00      6.09 o
   3  -7  11       37.56       38.17      2.52 o
   4  -7  11       19.81       17.70      1.92 o
   5  -7  11      180.95      180.63      6.17 o
   6  -7  11       17.06       16.08      2.76 o
  -5  -6  11        9.06        9.29      1.08 o
  -4  -6  11       62.17       62.59      2.08 o
  -3  -6  11       34.44       30.83      1.44 o
  -2  -6  11      532.34      505.48      4.31 o
  -1  -6  11       63.83       58.82      1.98 o
   0  -6  11      849.30      807.69      8.12 o
   1  -6  11      248.50      233.50      7.03 o
   2  -6  11        0.95        1.37      0.81 o
   3  -6  11      844.11      822.44      8.32 o
   4  -6  11       65.64       62.75      3.06 o
   5  -6  11        3.55        3.41      1.33 o
   6  -6  11       20.77       23.83      3.26 o
  -6  -5  11      207.45      231.64      5.93 o
  -5  -5  11        0.18        0.44      0.69 o
  -4  -5  11       80.95       77.11      2.27 o
  -3  -5  11       97.39       91.09      2.09 o
  -2  -5  11       19.00       17.78      1.02 o
  -1  -5  11       19.48       21.22      1.08 o
   0  -5  11      307.46      302.25      4.42 o
   1  -5  11       32.13       32.04      1.12 o
   2  -5  11       12.22       12.74      1.06 o
   3  -5  11      171.11      159.87      3.80 o
   4  -5  11       68.92       64.56      2.52 o
   5  -5  11       55.66       55.71      2.93 o
   6  -5  11       79.26       97.87      5.87 o
  -7  -4  11        7.67        8.98      1.61 o
  -6  -4  11      120.02      121.69      3.35 o
  -5  -4  11       16.75       15.69      1.07 o
  -4  -4  11      173.61      166.58      2.50 o
  -3  -4  11        2.06        2.82      0.53 o
  -2  -4  11      353.09      343.94      2.78 o
  -1  -4  11     1256.58     1245.80     13.87 o
   0  -4  11      390.92      387.82      4.03 o
   1  -4  11      132.14      128.16      1.65 o
   2  -4  11      565.90      542.21      6.66 o
   3  -4  11       32.70       31.62      1.01 o
   4  -4  11      199.85      195.96      2.19 o
   5  -4  11        0.20       -0.12      0.61 o
   6  -4  11        0.96        1.00      1.14 o
  -7  -3  11       75.59       73.49      2.83 o
  -6  -3  11       49.16       54.04      2.66 o
  -5  -3  11      238.10      224.59      3.52 o
  -4  -3  11       14.90       16.87      0.88 o
  -3  -3  11      611.70      620.32      8.94 o
  -2  -3  11      130.40      134.83      1.71 o
  -1  -3  11      113.45      102.47      1.45 o
   0  -3  11        0.52        0.78      0.26 o
   1  -3  11       63.91       68.60      1.20 o
   2  -3  11      185.98      188.75      2.54 o
   3  -3  11       11.36       12.72      0.72 o
   4  -3  11      110.07      108.42      1.96 o
   5  -3  11        2.42        2.64      0.61 o
   6  -3  11       11.84       11.87      1.05 o
  -7  -2  11      134.10      137.07      3.64 o
  -6  -2  11       30.39       26.92      1.37 o
  -5  -2  11      216.60      207.97      2.83 o
  -4  -2  11      457.20      450.14      4.93 o
  -3  -2  11       30.53       24.89      0.86 o
  -2  -2  11      185.21      167.17      1.95 o
  -1  -2  11        0.75        1.68      0.32 o
   0  -2  11      154.40      154.22      1.59 o
   1  -2  11      215.08      220.37      2.11 o
   2  -2  11        0.56        1.32      0.35 o
   3  -2  11       70.66       71.54      1.49 o
   4  -2  11       13.64       13.68      0.87 o
   5  -2  11       59.76       60.82      1.69 o
   6  -2  11       18.21       18.23      1.36 o
  -8  -1  11      105.16      105.47      3.24 o
  -7  -1  11      179.85      173.14      3.47 o
  -6  -1  11      111.87      114.82      3.69 o
  -5  -1  11      528.70      548.24      5.70 o
  -4  -1  11        7.30        7.87      0.64 o
  -3  -1  11      318.84      339.82      3.12 o
  -2  -1  11       26.47       22.63      0.85 o
  -1  -1  11       25.22       24.15      0.73 o
   0  -1  11      726.00      700.41      5.16 o
   1  -1  11       96.62       86.58      1.48 o
   2  -1  11       40.89       41.67      1.07 o
   3  -1  11      532.76      546.05      6.01 o
   4  -1  11        7.62        8.39      0.73 o
   5  -1  11      165.53      175.95      3.12 o
   6  -1  11       87.07       85.87      2.58 o
  -8   0  11       10.42       13.57      1.37 o
  -7   0  11      177.55      173.71      3.17 o
  -6   0  11       24.72       25.50      1.26 o
  -5   0  11       22.17       20.90      0.99 o
  -4   0  11      417.03      395.68      3.97 o
  -3   0  11       28.91       22.40      0.87 o
  -2   0  11      188.31      169.71      1.87 o
  -1   0  11      314.30      327.75      2.69 o
   0   0  11      334.78      333.03      2.84 o
   1   0  11       39.45       36.89      1.32 o
   2   0  11       63.24       65.80      1.28 o
   3   0  11       16.20       17.15      0.81 o
   4   0  11       90.40       91.37      2.25 o
   5   0  11      218.70      217.26      4.06 o
   6   0  11        7.43       10.32      1.62 o
  -8   1  11       17.13       17.56      3.16 o
  -7   1  11       34.04       32.11      2.58 o
  -6   1  11        1.61        1.01      0.83 o
  -5   1  11        0.00       -0.14      0.31 o
  -4   1  11      415.11      414.39      5.81 o
  -3   1  11        4.68        4.18      0.46 o
  -2   1  11     1223.85     1232.05     12.66 o
  -1   1  11     1098.47     1101.76     14.13 o
   0   1  11      183.10      188.90      1.86 o
   1   1  11        7.65        7.68      0.51 o
   2   1  11      160.17      152.37      1.96 o
   3   1  11      219.31      218.10      5.85 o
   4   1  11      220.81      218.45      3.84 o
   5   1  11       16.94       16.33      1.34 o
  -8   2  11      144.88      152.47      7.35 o
  -7   2  11       71.14       71.14      4.51 o
  -6   2  11      186.91      186.27      4.21 o
  -5   2  11       67.79       63.82      2.11 o
  -4   2  11        6.61        7.83      0.76 o
  -3   2  11      895.52      800.20     61.32 o
  -2   2  11       39.03       38.65      0.76 o
  -1   2  11       33.02       31.08      0.98 o
   0   2  11      815.28      791.35      5.96 o
   1   2  11       58.69       57.93      1.63 o
   2   2  11       53.72       43.81      1.53 o
   3   2  11       51.27       48.96      1.71 o
   4   2  11      312.60      310.99      4.45 o
   5   2  11        0.12        0.40      0.91 o
  -8   3  11       27.08       27.03      3.45 o
  -7   3  11        0.56        0.85      1.14 o
  -6   3  11       32.63       37.02      2.10 o
  -5   3  11       10.43        8.44      0.97 o
  -4   3  11      212.71      203.41      7.46 o
  -3   3  11        4.25        4.22      0.62 o
  -2   3  11        7.09        6.94      0.64 o
  -1   3  11      398.51      405.27      5.06 o
   0   3  11      369.88      393.78      7.20 o
   1   3  11        7.82        4.87      0.66 o
   2   3  11      293.20      278.73      4.03 o
   3   3  11       82.29       75.95      2.09 o
   4   3  11       23.42       28.12      1.65 o
  -7   4  11       36.45       42.77      3.80 o
  -6   4  11       27.35       26.00      1.85 o
  -5   4  11        5.99        7.46      1.07 o
  -4   4  11       81.64       81.01      2.64 o
  -3   4  11      138.31      138.56      2.39 o
  -2   4  11      111.60      105.02      2.97 o
  -1   4  11      171.58      153.17      3.64 o
   0   4  11      197.00      188.31      4.16 o
   1   4  11       15.20       13.55      1.64 o
   2   4  11       74.03       84.73      1.93 o
   3   4  11        5.64        5.94      0.87 o
   4   4  11       10.68       11.36      1.18 o
  -7   5  11      108.32      112.57      5.67 o
  -6   5  11        1.25        2.66      1.53 o
  -5   5  11      241.16      249.27      5.35 o
  -4   5  11      411.35      426.99      6.12 o
  -3   5  11        4.74        3.37      0.92 o
  -2   5  11      355.90      338.69      5.45 o
  -1   5  11        0.52       -0.09      0.67 o
   0   5  11        0.03       -0.58      0.64 o
   1   5  11       10.18       12.85      1.49 o
   2   5  11        8.29       10.83      1.82 o
   3   5  11       39.04       38.06      3.13 o
  -6   6  11       22.31       23.18      2.86 o
  -5   6  11       50.31       54.28      2.79 o
  -4   6  11        6.91        4.81      1.23 o
  -3   6  11       14.89       13.35      1.41 o
  -2   6  11       96.88       94.04      3.13 o
  -1   6  11       43.39       44.02      2.36 o
   0   6  11      113.91      127.62      4.66 o
   1   6  11      107.56      112.40      4.58 o
  -5   7  11       13.35       13.70      1.65 o
  -4   7  11       86.83      105.53      3.89 o
  -3   7  11      104.32      107.79      4.01 o
  -2   7  11        9.98       15.99      1.91 o
  -1   7  11      141.99      159.34      5.99 o
   0   7  11        8.45        9.02      1.75 o
  -1  -9  12      292.79      294.66      7.32 o
   0  -9  12        1.05        0.86      1.21 o
   1  -9  12      241.70      247.29      6.37 o
   2  -9  12       78.18       86.17      3.89 o
   3  -9  12        0.02        0.23      1.14 o
  -3  -8  12      324.69      340.96      7.96 o
  -2  -8  12       25.22       31.06      2.61 o
  -1  -8  12       12.01       16.78      2.04 o
   0  -8  12      225.14      222.95      5.92 o
   1  -8  12        1.14        1.31      1.09 o
   2  -8  12       16.84       15.23      1.85 o
   3  -8  12        2.70        1.42      1.15 o
   4  -8  12      166.71      176.11      5.26 o
   5  -8  12        6.12        6.81      1.65 o
  -4  -7  12       51.10       60.13      2.79 o
  -3  -7  12       64.87       55.73      1.60 o
  -2  -7  12        0.00       -0.13      1.01 o
  -1  -7  12      137.28      125.00      4.37 o
   0  -7  12       73.87       71.99      3.33 o
   1  -7  12        0.75        1.05      1.02 o
   2  -7  12      975.81      923.82     11.09 o
   3  -7  12       87.18       86.90      3.68 o
   4  -7  12        6.52        7.39      1.68 o
   5  -7  12      336.83      336.29      7.16 o
  -5  -6  12       25.25       25.80      1.60 o
  -4  -6  12      124.85      129.81      2.95 o
  -3  -6  12       71.00       74.47      2.16 o
  -2  -6  12       20.91       16.74      1.09 o
  -1  -6  12        0.08       -0.10      0.39 o
   0  -6  12       15.36       12.08      1.30 o
   1  -6  12       27.91       29.92      2.38 o
   2  -6  12       13.13       15.18      1.48 o
   3  -6  12        6.32        6.48      1.39 o
   4  -6  12        0.48       -0.19      0.95 o
   5  -6  12       75.80       83.32      3.75 o
   6  -6  12       15.41       17.12      2.96 o
  -6  -5  12        0.11       -0.04      0.87 o
  -5  -5  12      122.42      134.61      4.27 o
  -4  -5  12      376.54      371.65      5.12 o
  -3  -5  12      101.48       95.32      2.21 o
  -2  -5  12      540.76      515.26      5.43 o
  -1  -5  12        2.17        1.82      0.53 o
   0  -5  12      102.91      107.75      2.41 o
   1  -5  12      696.38      685.76     11.17 o
   2  -5  12       92.89       93.84      2.43 o
   3  -5  12       92.40       97.07      3.03 o
   4  -5  12       37.96       37.36      2.59 o
   5  -5  12        2.53        0.85      1.13 o
   6  -5  12       15.17       15.00      2.86 o
  -6  -4  12       66.22       59.54      3.69 o
  -5  -4  12        3.26        2.74      0.90 o
  -4  -4  12       75.16       76.66      2.25 o
  -3  -4  12      118.08      114.38      2.18 o
  -2  -4  12       86.58       81.76      2.51 o
  -1  -4  12     1049.91     1011.66     10.04 o
   0  -4  12        8.73        5.75      0.70 o
   1  -4  12      136.87      125.46      1.66 o
   2  -4  12       14.19       12.28      0.71 o
   3  -4  12      150.42      147.36      2.46 o
   4  -4  12      277.81      279.42      3.71 o
   5  -4  12       83.28       82.69      3.68 o
   6  -4  12      219.77      245.26      9.42 o
  -7  -3  12        0.11        0.32      1.18 o
  -6  -3  12        0.06       -0.44      0.63 o
  -5  -3  12       87.80       93.51      2.40 o
  -4  -3  12      121.36      129.81      2.09 o
  -3  -3  12       12.44       12.95      0.70 o
  -2  -3  12      164.17      173.42      2.00 o
  -1  -3  12      434.80      424.98      5.23 o
   0  -3  12       74.56       69.33      1.10 o
   1  -3  12        4.50        3.01      0.43 o
   2  -3  12      148.32      136.14      2.92 o
   3  -3  12       11.14        7.24      0.63 o
   4  -3  12      185.77      184.89      2.64 o
   5  -3  12       54.78       53.07      1.60 o
   6  -3  12       17.34       22.75      1.39 o
  -7  -2  12        1.63        2.28      0.99 o
  -6  -2  12      371.44      398.20      5.76 o
  -5  -2  12      193.11      192.02      2.80 o
  -4  -2  12        4.63        5.15      0.62 o
  -3  -2  12      444.38      436.81      5.53 o
  -2  -2  12        7.19        5.73      0.52 o
  -1  -2  12      647.73      683.10      6.31 o
   0  -2  12       22.00       23.50      0.74 o
   1  -2  12        1.01        1.48      0.38 o
   2  -2  12        8.06        6.59      0.56 o
   3  -2  12      694.40      695.15      5.65 o
   4  -2  12       35.18       37.51      1.36 o
   5  -2  12      216.66      224.33      3.17 o
   6  -2  12       20.23       23.04      1.54 o
  -7  -1  12       27.05       28.20      1.64 o
  -6  -1  12       93.33       96.82      2.55 o
  -5  -1  12      580.36      564.30      4.55 o
  -4  -1  12        1.50        1.44      0.51 o
  -3  -1  12        0.04        0.66      0.43 o
  -2  -1  12      264.47      233.59      3.29 o
  -1  -1  12        9.60       16.29      0.66 o
   0  -1  12        1.62        4.73      0.43 o
   1  -1  12       81.49       77.94      1.38 o
   2  -1  12      855.17      855.18      7.98 o
   3  -1  12       43.38       41.89      1.25 o
   4  -1  12      113.13      111.81      2.21 o
   5  -1  12        0.40        1.37      0.75 o
   6  -1  12        0.06       -0.35      0.94 o
  -8   0  12       29.41       24.13      1.56 o
  -7   0  12       38.39       34.84      1.65 o
  -6   0  12        0.77        0.55      0.62 o
  -5   0  12       24.67       26.18      1.10 o
  -4   0  12        2.50        1.08      0.49 o
  -3   0  12       15.62       18.09      0.90 o
  -2   0  12      307.27      300.39      2.79 o
  -1   0  12       80.83       83.67      1.38 o
   0   0  12     1580.38     1547.83     15.02 o
   1   0  12     1306.16     1277.17     14.51 o
   2   0  12      328.90      318.77      3.48 o
   3   0  12       48.19       52.87      1.60 o
   4   0  12       38.49       35.26      1.75 o
   5   0  12      107.94      107.29      2.91 o
  -8   1  12       11.03       12.13      2.81 o
  -7   1  12        5.56        5.63      1.52 o
  -6   1  12      168.31      170.06      5.00 o
  -5   1  12       90.91       89.04      1.62 o
  -4   1  12      187.02      176.68      2.41 o
  -3   1  12        2.31        3.00      0.52 o
  -2   1  12       55.82       56.66      1.39 o
  -1   1  12     1203.98     1147.95     11.03 o
   0   1  12       31.67       28.71      0.93 o
   1   1  12       69.19       65.61      1.28 o
   2   1  12      229.88      225.73      3.60 o
   3   1  12       43.25       41.49      1.64 o
   4   1  12        9.54        7.16      1.06 o
   5   1  12       95.09       96.68      3.24 o
  -8   2  12       15.39       15.39      3.01 o
  -7   2  12        1.26       -0.18      1.06 o
  -6   2  12      116.41      112.20      5.52 o
  -5   2  12      180.25      175.68      3.31 o
  -4   2  12      661.98      664.10      9.15 o
  -3   2  12        6.00        6.33      0.65 o
  -2   2  12      312.67      305.01      2.24 o
  -1   2  12      171.89      167.52      2.18 o
   0   2  12      225.97      222.50      4.23 o
   1   2  12      336.98      325.94      4.23 o
   2   2  12      213.56      219.73      3.30 o
   3   2  12        4.18        3.13      0.75 o
   4   2  12      130.29      121.15      3.08 o
  -7   3  12        0.04       -0.39      1.23 o
  -6   3  12      110.69      107.31      3.35 o
  -5   3  12      110.67      114.33      3.08 o
  -4   3  12       49.44       45.49      5.70 o
  -3   3  12      216.23      222.43      3.97 o
  -2   3  12       37.65       38.17      1.48 o
  -1   3  12       88.86       85.34      3.54 o
   0   3  12        5.29        3.92      0.42 o
   1   3  12      129.95      127.97      2.32 o
   2   3  12       87.65       86.75      2.17 o
   3   3  12        0.36        0.01      0.58 o
   4   3  12       47.62       50.01      2.41 o
  -7   4  12       97.35       92.34      5.38 o
  -6   4  12       23.51       24.36      2.81 o
  -5   4  12      204.82      210.53      4.15 o
  -4   4  12        6.52        7.55      1.76 o
  -3   4  12      462.95      450.45      7.35 o
  -2   4  12      100.77      101.34      3.09 o
  -1   4  12       30.53       29.24      1.84 o
   0   4  12      155.27      138.36      3.73 o
   1   4  12       28.68       22.67      2.65 o
   2   4  12        0.01        0.11      0.46 o
   3   4  12        0.00       -0.31      0.64 o
  -7   5  12        6.50        5.97      2.12 o
  -6   5  12       27.37       31.47      3.26 o
  -5   5  12       25.15       26.32      2.12 o
  -4   5  12        3.47        4.39      0.98 o
  -3   5  12      213.74      208.06      4.44 o
  -2   5  12        3.26        3.12      0.97 o
  -1   5  12        2.34        2.84      1.51 o
   0   5  12      122.85      112.95      3.58 o
   1   5  12        6.33        5.26      1.53 o
   2   5  12       71.72       73.59      4.22 o
  -6   6  12      103.01       95.74      5.13 o
  -5   6  12       31.54       33.50      2.37 o
  -4   6  12        1.50        1.38      1.08 o
  -3   6  12       18.28       16.05      1.57 o
  -2   6  12      123.69      142.87      4.00 o
  -1   6  12       38.63       38.70      2.98 o
   0   6  12        8.47       10.33      2.17 o
   1   6  12       23.76       25.39      2.58 o
  -4   7  12       47.75       45.99      2.84 o
  -3   7  12        2.03        1.43      1.14 o
  -2   7  12      198.63      212.08      5.90 o
  -1  -9  13      265.06      261.30      7.07 o
   0  -9  13        1.69       -0.75      1.11 o
   1  -9  13        0.75        2.96      1.37 o
   2  -9  13        0.48       -0.20      1.08 o
  -3  -8  13        1.02        0.41      1.20 o
  -2  -8  13       22.66       31.46      2.74 o
  -1  -8  13      175.35      166.05      5.38 o
   0  -8  13       56.00       59.19      3.65 o
   1  -8  13      107.80      108.44      4.27 o
   2  -8  13       99.45       96.35      4.03 o
   3  -8  13        0.07        0.67      1.11 o
   4  -8  13      237.52      221.31     13.79 o
  -4  -7  13       70.50       70.78      2.21 o
  -3  -7  13       34.68       43.70      1.65 o
  -2  -7  13       88.32       96.60      4.14 o
  -1  -7  13       38.52       32.65      2.63 o
   0  -7  13       86.86       91.94      3.89 o
   1  -7  13        2.12        4.48      1.35 o
   2  -7  13        4.63        4.54      1.37 o
   3  -7  13        6.04        6.39      2.07 o
   4  -7  13       18.11       20.89      2.16 o
   5  -7  13        0.80       -0.33      1.13 o
  -5  -6  13       47.97       39.93      2.16 o
  -4  -6  13        1.38        2.50      0.83 o
  -3  -6  13      128.63      131.69      2.88 o
  -2  -6  13       10.47       12.44      1.04 o
  -1  -6  13        3.91        3.09      0.60 o
   0  -6  13      393.55      382.91      7.27 o
   1  -6  13        3.81        3.50      0.99 o
   2  -6  13        1.16        1.51      1.11 o
   3  -6  13      141.55      143.80      4.63 o
   4  -6  13        0.63        0.58      1.04 o
   5  -6  13       69.49       68.11      3.52 o
  -5  -5  13        2.39        1.46      0.92 o
  -4  -5  13       57.38       55.17      2.09 o
  -3  -5  13      196.50      198.58      3.50 o
  -2  -5  13       12.43       11.69      0.92 o
  -1  -5  13        9.88       12.27      0.90 o
   0  -5  13      163.20      156.70      2.51 o
   1  -5  13      429.61      433.00      7.53 o
   2  -5  13       11.38       12.33      0.76 o
   3  -5  13      162.65      160.28      3.97 o
   4  -5  13       22.04       22.92      2.18 o
   5  -5  13       63.97       64.99      3.50 o
  -6  -4  13       16.43       14.19      1.76 o
  -5  -4  13       20.82       21.99      1.61 o
  -4  -4  13       28.01       26.43      1.51 o
  -3  -4  13        0.09        0.05      0.52 o
  -2  -4  13        0.16        1.62      1.48 o
  -1  -4  13        5.69        5.81      0.71 o
   0  -4  13        8.85        9.82      0.82 o
   1  -4  13      636.68      600.76      7.42 o
   2  -4  13       42.59       41.00      1.41 o
   3  -4  13       17.02       14.92      1.00 o
   4  -4  13        0.30       -0.25      0.49 o
   5  -4  13       15.65       18.10      1.19 o
   6  -4  13       29.99       25.70      3.70 o
  -7  -3  13       78.36       85.23      3.75 o
  -6  -3  13        5.19        4.98      1.06 o
  -5  -3  13        2.99        4.42      0.84 o
  -4  -3  13      153.04      156.59      2.34 o
  -3  -3  13      575.95      572.71      8.09 o
  -2  -3  13       43.49       40.08      1.34 o
  -1  -3  13      232.10      217.77      2.08 o
   0  -3  13        3.68        3.98      0.44 o
   1  -3  13      452.89      451.32      3.66 o
   2  -3  13        9.77        8.76      0.71 o
   3  -3  13      352.04      339.22      3.89 o
   4  -3  13       61.15       61.03      1.67 o
   5  -3  13      201.27      213.38      3.24 o
   6  -3  13        2.56        1.09      0.86 o
  -7  -2  13        0.04        0.29      0.88 o
  -6  -2  13      100.41       99.18      2.38 o
  -5  -2  13       57.15       55.26      1.77 o
  -4  -2  13       33.10       31.85      1.27 o
  -3  -2  13      863.45      807.68      9.61 o
  -2  -2  13        0.01        1.41      0.46 o
  -1  -2  13       30.99       34.40      0.94 o
   0  -2  13       60.76       46.64      1.04 o
   1  -2  13        0.06        1.10      0.40 o
   2  -2  13      120.27      119.17      1.93 o
   3  -2  13       52.22       50.61      1.51 o
   4  -2  13      374.06      377.02      3.97 o
   5  -2  13        0.25       -0.21      0.63 o
  -7  -1  13       28.15       26.93      1.61 o
  -6  -1  13        5.99        5.51      0.95 o
  -5  -1  13       73.07       74.73      1.82 o
  -4  -1  13        3.81        7.18      0.72 o
  -3  -1  13      226.98      240.96      3.92 o
  -2  -1  13        3.37        1.90      0.42 o
  -1  -1  13       82.16       81.22      1.55 o
   0  -1  13        4.52        2.17      0.42 o
   1  -1  13       27.51       27.98      0.96 o
   2  -1  13      579.28      562.77      7.21 o
   3  -1  13      473.12      467.17      6.76 o
   4  -1  13       57.22       56.56      1.93 o
   5  -1  13       20.63       23.36      1.56 o
  -7   0  13      287.67      308.15      8.76 o
  -6   0  13       40.28       37.71      1.61 o
  -5   0  13       10.84       13.34      0.87 o
  -4   0  13       45.53       44.90      1.47 o
  -3   0  13       43.69       38.54      1.25 o
  -2   0  13      193.75      182.37      2.23 o
  -1   0  13       66.15       67.18      1.31 o
   0   0  13        1.06        6.00      0.81 o
   1   0  13      275.72      264.83      4.24 o
   2   0  13      124.31      124.82      2.14 o
   3   0  13        3.11        2.93      0.81 o
   4   0  13        0.10        0.75      0.73 o
   5   0  13       22.93       23.67      1.62 o
  -7   1  13        8.05        8.63      1.69 o
  -6   1  13       11.31       10.18      1.72 o
  -5   1  13       33.64       34.33      1.10 o
  -4   1  13      150.55      143.77      2.25 o
  -3   1  13      292.29      281.75      3.72 o
  -2   1  13      532.78      529.47      3.74 o
  -1   1  13        4.70        4.30      0.52 o
   0   1  13        8.07        8.30      0.61 o
   1   1  13       26.64       23.94      1.37 o
   2   1  13       25.69       23.12      1.26 o
   3   1  13      160.46      152.97      3.12 o
   4   1  13       43.29       49.28      2.10 o
  -7   2  13       37.45       37.71      2.84 o
  -6   2  13      160.20      155.81      4.99 o
  -5   2  13       11.77       15.86      1.43 o
  -4   2  13       78.22       82.05      2.78 o
  -3   2  13        6.52        6.46      0.70 o
  -2   2  13        8.48        8.57      0.49 o
  -1   2  13        3.76        3.98      0.60 o
   0   2  13       14.88       13.69      0.93 o
   1   2  13       66.80       66.62      1.86 o
   2   2  13        1.16        2.20      0.68 o
   3   2  13      122.56      118.11      2.69 o
   4   2  13        0.38       -0.48      0.85 o
  -7   3  13       59.35       61.96      4.64 o
  -6   3  13       37.27       37.54      3.70 o
  -5   3  13      149.50      151.48      3.80 o
  -4   3  13        2.14        2.39      0.73 o
  -3   3  13       10.70        9.90      1.21 o
  -2   3  13      194.00      191.38      4.15 o
  -1   3  13      235.11      230.56      4.60 o
   0   3  13        4.00        4.43      0.56 o
   1   3  13      104.05       96.31      2.10 o
   2   3  13       19.62       15.98      1.12 o
   3   3  13       94.16       97.82      3.18 o
  -7   4  13       79.41       81.88      5.33 o
  -6   4  13      202.04      202.54      7.65 o
  -5   4  13       20.51       18.52      1.92 o
  -4   4  13      114.57      110.48      5.10 o
  -3   4  13        7.40        7.87      1.20 o
  -2   4  13        8.60        5.72      1.10 o
  -1   4  13      327.63      318.58      9.13 o
   0   4  13        1.64        2.89      1.05 o
   1   4  13       83.80       88.67      3.31 o
   2   4  13       82.20       73.43      3.88 o
  -6   5  13       46.05       38.33      3.65 o
  -5   5  13        3.87        6.83      1.14 o
  -4   5  13       45.56       40.80      2.53 o
  -3   5  13       78.34       83.01      3.32 o
  -2   5  13       11.96       12.21      1.45 o
  -1   5  13       78.85       76.79      2.99 o
   0   5  13      120.09      140.21      5.23 o
   1   5  13        0.30        0.18      1.10 o
  -5   6  13       88.33       92.56      3.84 o
  -4   6  13       17.68       19.04      2.03 o
  -3   6  13       43.85       42.67      2.84 o
  -2   6  13       33.09       26.95      5.33 o
  -1   6  13        0.18       -0.77      1.02 o
   0   6  13      162.10      175.11      5.81 o
   1  -9  14      130.02      121.36      5.77 o
  -2  -8  14        8.74       11.23      2.39 o
  -1  -8  14       73.78       77.48      3.91 o
   0  -8  14        4.35        3.87      1.47 o
   1  -8  14       15.50       14.09      1.95 o
   2  -8  14       11.22       13.49      1.94 o
   3  -8  14        4.72        6.16      1.58 o
  -3  -7  14        1.48        1.99      0.72 o
  -2  -7  14        0.63        0.65      1.41 o
  -1  -7  14      410.02      392.47      9.50 o
   0  -7  14       25.67       24.51      2.33 o
   1  -7  14       23.10       22.15      2.24 o
   2  -7  14       92.37       90.65      3.93 o
   3  -7  14        0.28        1.30      1.17 o
   4  -7  14       62.66       56.55      3.33 o
  -4  -6  14       22.04       26.98      1.60 o
  -3  -6  14        4.03        6.22      0.92 o
  -2  -6  14      120.63      112.97      2.60 o
  -1  -6  14      308.69      306.08      6.84 o
   0  -6  14        0.25        0.25      0.41 o
   1  -6  14      116.73      115.89      8.07 o
   2  -6  14       42.86       46.91      2.93 o
   3  -6  14      185.20      177.43      5.36 o
   4  -6  14        0.18        0.63      1.20 o
   5  -6  14       46.02       48.60      3.19 o
  -5  -5  14      284.84      299.57      5.36 o
  -4  -5  14       21.81       19.96      1.42 o
  -3  -5  14      128.45      131.39      2.97 o
  -2  -5  14       79.37       78.05      2.25 o
  -1  -5  14        9.07       11.06      0.91 o
   0  -5  14        2.07        1.61      0.57 o
   1  -5  14      104.26       94.23      2.03 o
   2  -5  14       61.02       54.67      1.60 o
   3  -5  14       74.15       73.00      3.50 o
   4  -5  14        9.86       10.01      1.76 o
   5  -5  14        0.00       -0.48      1.17 o
  -6  -4  14        0.05        0.13      1.13 o
  -5  -4  14      138.73      152.94      3.83 o
  -4  -4  14        0.67        0.86      0.69 o
  -3  -4  14       79.33       86.03      2.43 o
  -2  -4  14      247.64      246.17      3.47 o
  -1  -4  14       87.43       86.38      2.08 o
   0  -4  14      253.73      226.00      3.20 o
   1  -4  14      179.66      156.29      2.67 o
   2  -4  14      227.32      210.97      3.25 o
   3  -4  14      488.87      475.55      4.63 o
   4  -4  14        0.01       -0.43      0.63 o
   5  -4  14      103.54      106.33      3.33 o
  -6  -3  14       31.74       33.22      2.06 o
  -5  -3  14        1.30        0.50      0.81 o
  -4  -3  14      236.69      236.02      4.40 o
  -3  -3  14       24.84       24.84      1.31 o
  -2  -3  14       87.00       80.92      1.60 o
  -1  -3  14      730.49      668.25      9.99 o
   0  -3  14      150.69      125.54      2.97 o
   1  -3  14       25.59       23.87      1.04 o
   2  -3  14       49.61       44.04      1.37 o
   3  -3  14       67.23       72.23      1.66 o
   4  -3  14        0.18       -0.20      0.60 o
   5  -3  14      161.53      170.63      3.45 o
  -7  -2  14       11.69       13.07      1.74 o
  -6  -2  14        6.25        5.53      1.19 o
  -5  -2  14       31.83       32.50      1.49 o
  -4  -2  14       50.96       53.60      1.58 o
  -3  -2  14       14.42       17.16      0.99 o
  -2  -2  14       44.78       52.14      1.33 o
  -1  -2  14       91.10       96.75      1.72 o
   0  -2  14       26.96       21.53      0.92 o
   1  -2  14       55.79       53.75      1.46 o
   2  -2  14        1.25        0.65      0.50 o
   3  -2  14       38.81       40.88      1.44 o
   4  -2  14      209.96      209.15      4.80 o
   5  -2  14       58.50       60.80      2.26 o
  -7  -1  14        1.08        0.01      0.77 o
  -6  -1  14       66.04       65.61      2.21 o
  -5  -1  14      200.06      196.95      3.11 o
  -4  -1  14       31.84       31.57      1.38 o
  -3  -1  14        2.19        4.13      0.63 o
  -2  -1  14       36.83       35.94      1.24 o
  -1  -1  14        2.09        4.15      0.52 o
   0  -1  14        6.81        5.46      0.70 o
   1  -1  14      402.88      395.93      3.24 o
   2  -1  14        7.81        7.53      0.77 o
   3  -1  14       14.28       14.50      1.21 o
   4  -1  14       58.51       61.25      2.25 o
   5  -1  14        1.12        0.20      0.80 o
  -7   0  14       48.01       43.33      3.13 o
  -6   0  14       69.00       74.70      2.32 o
  -5   0  14       34.21       33.33      1.29 o
  -4   0  14        5.97        4.39      0.69 o
  -3   0  14       42.42       48.08      1.42 o
  -2   0  14      289.56      280.26      2.86 o
  -1   0  14      992.07      971.67      5.20 o
   0   0  14     1008.68     1011.17     13.98 o
   1   0  14        0.38        0.07      0.45 o
   2   0  14        2.70        2.82      0.71 o
   3   0  14        8.64        7.33      1.03 o
   4   0  14       13.39       13.09      1.28 o
  -7   1  14        5.05        6.61      1.69 o
  -6   1  14        7.09        7.16      1.90 o
  -5   1  14       25.27       25.83      1.15 o
  -4   1  14      154.00      151.92      2.57 o
  -3   1  14       22.95       23.80      1.04 o
  -2   1  14      603.96      605.55      6.14 o
  -1   1  14       30.91       28.89      1.10 o
   0   1  14      182.15      181.68      2.91 o
   1   1  14      119.26      107.63      2.37 o
   2   1  14       26.35       27.29      1.38 o
   3   1  14       17.61       15.34      1.32 o
   4   1  14        1.94        2.56      1.06 o
  -7   2  14       45.50       48.49      4.54 o
  -6   2  14       34.42       34.86      2.67 o
  -5   2  14      135.51      139.46      3.63 o
  -4   2  14        5.03        6.61      0.97 o
  -3   2  14      421.34      409.18      7.00 o
  -2   2  14       81.96       86.55      1.72 o
  -1   2  14        1.29        0.86      0.52 o
   0   2  14       23.63       22.72      1.19 o
   1   2  14       42.21       41.48      1.60 o
   2   2  14        8.67        6.22      0.88 o
   3   2  14      134.93      140.90      3.03 o
  -7   3  14        2.10        1.04      1.78 o
  -6   3  14        3.00        1.92      1.68 o
  -5   3  14      266.72      267.56      6.05 o
  -4   3  14      286.53      280.39      5.03 o
  -3   3  14        4.57        2.67      0.91 o
  -2   3  14      145.10      143.77      3.78 o
  -1   3  14        0.12        0.58      0.78 o
   0   3  14       29.87       27.56      1.06 o
   1   3  14      141.31      141.11      3.06 o
   2   3  14        0.17        0.43      0.61 o
   3   3  14       38.22       42.69      2.00 o
  -6   4  14      196.97      209.59      8.04 o
  -5   4  14      116.30      119.84      3.47 o
  -4   4  14       77.79       80.24      2.96 o
  -3   4  14       35.61       40.27      2.19 o
  -2   4  14       13.78       13.92      1.46 o
  -1   4  14       52.70       60.67      2.70 o
   0   4  14        1.70        1.11      0.88 o
   1   4  14      111.34      109.45      4.65 o
   2   4  14       17.29       22.93      2.56 o
  -5   5  14        0.18       -0.31      0.78 o
  -4   5  14       13.57       12.59      1.76 o
  -3   5  14      122.89      118.54      4.37 o
  -2   5  14        9.91        7.85      1.64 o
  -1   5  14       91.31       80.74      3.88 o
   0   5  14        6.06        3.93      1.48 o
  -3   6  14        0.02        1.08      1.10 o
  -2   6  14       12.65       13.22      1.98 o
  -1  -8  15       17.69       10.54      1.89 o
   0  -8  15       19.67       21.18      2.41 o
   1  -8  15       90.23       98.55      4.41 o
   2  -8  15        9.98       10.50      1.89 o
  -3  -7  15       98.95       87.34      2.97 o
  -2  -7  15       18.27       23.99      3.95 o
  -1  -7  15       10.03       13.19      2.00 o
   0  -7  15        6.47        4.81      1.47 o
   1  -7  15      218.66      231.28      6.32 o
   2  -7  15        1.68        1.63      1.27 o
   3  -7  15       69.41       71.28      3.72 o
  -4  -6  15        9.83       10.36      1.18 o
  -3  -6  15       97.47       93.50      2.61 o
  -2  -6  15        0.70        2.03      0.74 o
  -1  -6  15      111.31      117.08      2.56 o
   0  -6  15       40.55       40.41      1.56 o
   1  -6  15       49.30       52.09      3.15 o
   2  -6  15        0.05       -0.69      1.04 o
   3  -6  15      184.60      179.43      6.61 o
   4  -6  15       27.84       28.05      2.62 o
  -5  -5  15        5.45        5.23      1.22 o
  -4  -5  15      177.08      191.63      4.29 o
  -3  -5  15      457.88      472.18      5.64 o
  -2  -5  15       87.91       86.10      2.46 o
  -1  -5  15      267.75      272.17      7.92 o
   0  -5  15      116.88      114.19      2.61 o
   1  -5  15        2.18        2.18      0.67 o
   2  -5  15      199.15      197.95      3.42 o
   3  -5  15        7.62        7.66      1.10 o
   4  -5  15       49.56       52.10      3.31 o
  -5  -4  15      529.05      535.19     10.23 o
  -4  -4  15      164.38      165.14      3.93 o
  -3  -4  15        0.38        0.85      0.70 o
  -2  -4  15       22.96       25.83      1.35 o
  -1  -4  15       59.20       57.20      1.80 o
   0  -4  15       25.64       24.64      1.30 o
   1  -4  15      109.06      104.93      2.34 o
   2  -4  15       12.66       15.82      1.08 o
   3  -4  15       24.52       20.38      1.24 o
   4  -4  15        0.76        0.62      0.66 o
   5  -4  15        1.06        0.45      0.72 o
  -6  -3  15       25.90       28.02      2.37 o
  -5  -3  15       40.81       44.42      2.24 o
  -4  -3  15       39.85       34.80      2.08 o
  -3  -3  15      183.50      172.18      3.38 o
  -2  -3  15      206.84      195.47      3.17 o
  -1  -3  15        0.02        0.86      0.57 o
   0  -3  15      408.29      414.67      4.45 o
   1  -3  15      251.77      247.55      3.57 o
   2  -3  15       35.81       41.38      1.61 o
   3  -3  15        5.49        5.30      0.74 o
   4  -3  15       16.59       19.35      1.40 o
   5  -3  15        1.05        0.68      0.82 o
  -6  -2  15      156.68      157.10      4.63 o
  -5  -2  15       14.71       12.26      1.05 o
  -4  -2  15      287.60      269.74      4.17 o
  -3  -2  15       38.69       36.00      1.38 o
  -2  -2  15        8.81        8.95      0.76 o
  -1  -2  15       32.51       37.50      1.20 o
   0  -2  15      130.32      126.15      2.04 o
   1  -2  15       12.46        8.73      0.77 o
   2  -2  15        8.68       10.22      0.85 o
   3  -2  15      185.82      198.58      5.26 o
   4  -2  15       23.56       23.14      1.52 o
  -6  -1  15       26.13       31.56      1.69 o
  -5  -1  15       22.09       20.12      1.23 o
  -4  -1  15      154.30      164.06      2.92 o
  -3  -1  15       73.47       72.21      1.80 o
  -2  -1  15        5.03        6.96      0.71 o
  -1  -1  15        3.55        7.61      0.72 o
   0  -1  15        0.76        0.36      0.41 o
   1  -1  15      150.59      153.01      2.48 o
   2  -1  15      175.16      170.38      3.34 o
   3  -1  15        8.65        8.16      1.02 o
   4  -1  15        8.70       11.59      1.23 o
  -7   0  15       12.03       12.19      1.14 o
  -6   0  15       39.43       38.54      1.72 o
  -5   0  15       18.14       23.41      1.38 o
  -4   0  15       78.65       73.02      1.94 o
  -3   0  15       69.29       69.83      1.74 o
  -2   0  15        6.15        8.29      0.74 o
  -1   0  15      147.22      146.90      2.18 o
   0   0  15        9.75        9.84      0.79 o
   1   0  15      193.71      197.38      3.74 o
   2   0  15      130.20      135.62      3.09 o
   3   0  15       15.48       13.90      1.28 o
   4   0  15       43.96       49.24      2.19 o
  -7   1  15       48.78       55.54      5.03 o
  -6   1  15       22.22       25.39      2.49 o
  -5   1  15       29.26       34.12      1.36 o
  -4   1  15       25.34       28.02      1.24 o
  -3   1  15      725.84      714.22      4.95 o
  -2   1  15      256.25      265.61      3.07 o
  -1   1  15       28.36       24.16      1.28 o
   0   1  15       98.98      104.47      2.68 o
   1   1  15      132.85      136.25      3.13 o
   2   1  15       19.28       18.37      1.24 o
   3   1  15        0.01        0.04      0.76 o
  -6   2  15       13.51       12.73      2.66 o
  -5   2  15        2.81        3.57      1.06 o
  -4   2  15        2.14        2.08      0.79 o
  -3   2  15      189.96      187.50      4.28 o
  -2   2  15      314.38      307.55      3.41 o
  -1   2  15       35.06       35.48      1.39 o
   0   2  15      193.45      202.08      3.97 o
   1   2  15        0.71       -0.33      0.55 o
   2   2  15       16.46       18.35      1.26 o
   3   2  15       23.01       23.29      1.84 o
  -6   3  15        3.13        3.30      1.92 o
  -5   3  15       41.57       41.40      2.27 o
  -4   3  15      158.20      178.85      4.26 o
  -3   3  15       11.90       11.88      1.46 o
  -2   3  15        6.60        9.41      1.32 o
  -1   3  15        6.71        9.80      1.38 o
   0   3  15       13.56       11.17      1.42 o
   1   3  15       26.01       28.62      1.84 o
   2   3  15       42.17       46.14      1.92 o
  -5   4  15        2.59        2.84      1.05 o
  -4   4  15      232.71      239.84      9.27 o
  -3   4  15       45.38       39.62      2.29 o
  -2   4  15      130.62      124.90      4.13 o
  -1   4  15       57.82       57.37      2.76 o
   0   4  15       64.44       61.35      5.38 o
   1   4  15      103.63      109.72      4.81 o
  -4   5  15        6.92        5.84      1.52 o
  -3   5  15        0.04       -0.73      1.02 o
  -2   5  15       10.68        9.33      1.78 o
  -1   5  15        1.17        2.43      1.31 o
   0  -8  16        0.11        1.15      1.28 o
   1  -8  16       56.90       64.59      5.72 o
  -2  -7  16        0.10       -0.50      0.52 o
  -1  -7  16        9.50        7.15      1.73 o
   0  -7  16       30.95       38.22      2.98 o
   1  -7  16       93.27       89.38      7.45 o
   2  -7  16       15.72        9.48      1.84 o
   3  -7  16       11.85       15.93      2.18 o
  -3  -6  16       14.29       15.23      1.30 o
  -2  -6  16      233.11      241.63      4.92 o
  -1  -6  16      177.40      187.46      3.36 o
   0  -6  16       93.35       99.82      2.52 o
   1  -6  16      202.73      228.57      6.34 o
   2  -6  16        0.08        0.69      1.12 o
   3  -6  16        7.13       10.88      1.91 o
  -4  -5  16       72.56       82.77      3.03 o
  -3  -5  16      318.59      337.29      5.71 o
  -2  -5  16       25.05       25.93      1.56 o
  -1  -5  16        6.71        5.54      0.90 o
   0  -5  16      114.61       98.35      2.54 o
   1  -5  16      245.02      235.01      4.09 o
   2  -5  16        9.50        8.91      0.96 o
   3  -5  16       52.73       53.58      1.85 o
   4  -5  16        0.51       -0.87      1.16 o
  -5  -4  16       18.33       16.26      1.60 o
  -4  -4  16       44.52       41.12      2.43 o
  -3  -4  16      306.54      310.67      5.30 o
  -2  -4  16       67.76       61.68      2.18 o
  -1  -4  16      550.09      512.19      7.50 o
   0  -4  16      326.10      312.00      4.06 o
   1  -4  16        1.50        0.79      0.62 o
   2  -4  16       62.70       60.72      2.13 o
   3  -4  16        6.19        5.49      0.94 o
   4  -4  16       32.83       36.96      1.80 o
  -5  -3  16       93.90       97.70      3.18 o
  -4  -3  16       51.66       53.25      2.42 o
  -3  -3  16       28.21       28.28      1.82 o
  -2  -3  16      525.16      489.82      7.48 o
  -1  -3  16        1.46        0.47      0.62 o
   0  -3  16       12.20       15.38      1.09 o
   1  -3  16        1.83        2.29      0.69 o
   2  -3  16      287.14      294.05      4.00 o
   3  -3  16       27.55       24.42      1.55 o
   4  -3  16       14.61       13.01      1.28 o
  -6  -2  16        0.01       -0.89      0.89 o
  -5  -2  16       96.35       95.22      3.05 o
  -4  -2  16       21.66       28.98      1.48 o
  -3  -2  16        6.69        3.24      0.77 o
  -2  -2  16       88.65      102.04      2.08 o
  -1  -2  16       28.90       27.89      1.29 o
   0  -2  16        1.45        2.98      0.65 o
   1  -2  16        7.54       11.56      0.95 o
   2  -2  16        8.88       10.47      1.30 o
   3  -2  16       57.77       53.61      2.46 o
   4  -2  16        5.46        3.11      1.09 o
  -6  -1  16       39.60       45.17      2.30 o
  -5  -1  16      109.31      111.26      3.04 o
  -4  -1  16      124.94      116.57      2.57 o
  -3  -1  16       40.39       39.64      1.42 o
  -2  -1  16      566.58      543.05      8.16 o
  -1  -1  16        9.87       10.13      0.83 o
   0  -1  16        4.54        7.72      0.77 o
   1  -1  16        0.09        0.51      0.89 o
   2  -1  16       19.84       19.53      1.39 o
   3  -1  16      137.31      147.37      3.39 o
   4  -1  16       30.28       32.40      1.86 o
  -6   0  16      246.77      243.47      5.07 o
  -5   0  16       97.36      102.44      2.55 o
  -4   0  16      239.90      240.41      3.21 o
  -3   0  16      109.14      120.52      2.27 o
  -2   0  16       14.43       14.87      0.95 o
  -1   0  16      154.56      162.36      3.12 o
   0   0  16       14.59       15.14      1.10 o
   1   0  16        0.27        0.58      0.61 o
   2   0  16       37.79       39.99      1.90 o
   3   0  16      195.78      205.52      4.07 o
  -6   1  16        1.52        0.79      1.73 o
  -5   1  16        2.34        4.31      1.41 o
  -4   1  16        0.07        0.74      0.53 o
  -3   1  16       94.01       98.21      2.17 o
  -2   1  16      160.45      160.02      2.79 o
  -1   1  16      409.10      413.07      5.88 o
   0   1  16      185.00      187.43      3.37 o
   1   1  16       70.33       77.47      2.22 o
   2   1  16      162.00      177.20      3.69 o
   3   1  16       18.71       20.16      1.79 o
  -6   2  16        4.82        5.57      2.17 o
  -5   2  16      227.51      246.96      5.16 o
  -4   2  16       25.97       27.59      1.95 o
  -3   2  16      144.10      150.67      4.03 o
  -2   2  16       44.86       52.55      1.48 o
  -1   2  16       18.40       20.36      1.16 o
   0   2  16        0.18        0.13      0.58 o
   1   2  16        5.72        8.82      1.00 o
   2   2  16        1.08       -0.41      0.73 o
  -5   3  16       98.54       98.50      3.40 o
  -4   3  16        3.55        2.95      1.06 o
  -3   3  16      113.41      112.51      3.64 o
  -2   3  16      103.37      105.44      3.56 o
  -1   3  16       22.69       24.58      1.96 o
   0   3  16       60.39       52.79      2.77 o
   1   3  16        0.15        0.34      0.67 o
  -4   4  16       48.43       47.30      3.11 o
  -3   4  16        2.44        3.72      1.37 o
  -2   4  16        0.24       -0.58      1.03 o
  -1   4  16       39.25       47.04      3.24 o
   0   4  16      113.36      120.84      5.03 o
  -1  -7  17        2.15        2.26      1.41 o
   0  -7  17      175.77      193.04      6.23 o
   1  -7  17       34.64       31.30      2.85 o
  -3  -6  17       14.11       13.70      1.46 o
  -2  -6  17       82.38       91.57      2.66 o
  -1  -6  17      163.49      172.59      3.38 o
   0  -6  17        2.37        2.69      0.77 o
   1  -6  17        0.11       -0.10      0.49 o
   2  -6  17       64.12       64.89      3.76 o
  -4  -5  17      147.58      148.92      4.01 o
  -3  -5  17        3.36        3.99      1.07 o
  -2  -5  17      127.43      128.48      3.15 o
  -1  -5  17      442.40      464.12      5.64 o
   0  -5  17        4.39        3.41      0.89 o
   1  -5  17      188.39      179.87      3.44 o
   2  -5  17       27.02       26.40      1.48 o
   3  -5  17       19.98       23.25      1.52 o
  -4  -4  17        0.01       -0.52      0.86 o
  -3  -4  17      154.66      156.75      3.96 o
  -2  -4  17        6.34        6.56      1.19 o
  -1  -4  17       24.44       25.53      1.57 o
   0  -4  17      109.11       99.20      2.73 o
   1  -4  17       54.86       57.86      2.15 o
   2  -4  17        6.56        5.34      0.96 o
   3  -4  17        2.20        0.74      0.79 o
  -5  -3  17       64.05       64.70      2.76 o
  -4  -3  17        4.72        5.36      1.15 o
  -3  -3  17      151.83      155.47      3.89 o
  -2  -3  17       53.92       58.40      2.50 o
  -1  -3  17       33.59       39.86      1.83 o
   0  -3  17      124.63      133.90      2.82 o
   1  -3  17       23.76       18.21      1.23 o
   2  -3  17       10.33       10.01      1.16 o
   3  -3  17        6.80        7.36      1.25 o
  -5  -2  17        9.85        7.53      1.24 o
  -4  -2  17       75.56       76.41      2.85 o
  -3  -2  17      160.42      157.83      3.87 o
  -2  -2  17       13.81       11.20      1.15 o
  -1  -2  17       18.54       23.85      1.49 o
   0  -2  17      124.46      114.47      2.84 o
   1  -2  17        5.42        6.07      1.15 o
   2  -2  17       27.92       33.05      2.04 o
   3  -2  17        2.65        3.55      1.12 o
  -5  -1  17      160.00      166.67      3.69 o
  -4  -1  17      201.67      200.15      4.43 o
  -3  -1  17        1.34        0.75      0.58 o
  -2  -1  17        1.33        1.21      0.59 o
  -1  -1  17       39.96       40.64      1.46 o
   0  -1  17       41.68       44.02      1.88 o
   1  -1  17       92.92       93.50      2.86 o
   2  -1  17       23.56       23.61      1.58 o
   3  -1  17        7.80        6.91      1.33 o
  -6   0  17        0.07       -0.05      0.78 o
  -5   0  17       29.36       32.37      1.66 o
  -4   0  17      132.27      126.74      2.79 o
  -3   0  17      213.08      199.75      2.97 o
  -2   0  17       68.13       79.67      2.14 o
  -1   0  17       60.41       65.79      2.00 o
   0   0  17       60.84       63.41      2.01 o
   1   0  17      230.45      233.16      4.14 o
   2   0  17       74.03       73.36      2.55 o
  -5   1  17       60.89       58.63      2.79 o
  -4   1  17      104.81      109.33      2.32 o
  -3   1  17      178.82      186.99      2.99 o
  -2   1  17        9.10        9.68      0.95 o
  -1   1  17      119.05      126.36      2.69 o
   0   1  17        5.91       10.05      1.02 o
   1   1  17       75.26       79.27      2.34 o
   2   1  17        7.27        6.46      1.14 o
  -5   2  17        4.40        3.63      1.20 o
  -4   2  17       28.48       25.43      1.96 o
  -3   2  17       49.17       50.08      2.60 o
  -2   2  17        0.28       -0.13      0.89 o
  -1   2  17      302.99      311.89      5.28 o
   0   2  17       52.05       61.69      1.97 o
   1   2  17       29.55       27.48      1.67 o
  -4   3  17        1.46        0.75      1.18 o
  -3   3  17       13.53       16.58      2.15 o
  -2   3  17       56.95       60.85      3.51 o
  -1   3  17        1.56        0.45      1.24 o
   0   3  17        3.34        1.59      1.38 o
  -2  -6  18      167.60      172.68      3.66 o
  -1  -6  18        0.18        0.34      0.71 o
   0  -6  18      163.12      175.67      4.01 o
   1  -6  18      311.90      324.36      5.39 o
  -3  -5  18       32.90       30.21      2.04 o
  -2  -5  18        3.51        2.44      1.02 o
  -1  -5  18       89.88      104.11      3.26 o
   0  -5  18       25.99       28.50      1.66 o
   1  -5  18        5.90        7.91      1.06 o
   2  -5  18       28.93       28.89      1.64 o
  -4  -4  18       39.85       39.27      2.31 o
  -3  -4  18       85.41       78.94      2.99 o
  -2  -4  18       42.26       36.89      2.20 o
  -1  -4  18       72.58       74.33      2.83 o
   0  -4  18        4.23        4.99      0.99 o
   1  -4  18       16.63       16.22      1.37 o
   2  -4  18      125.46      130.82      3.25 o
  -4  -3  18        0.12       -0.76      0.76 o
  -3  -3  18       10.46        6.65      1.24 o
  -2  -3  18       31.09       30.28      2.00 o
  -1  -3  18      124.43      117.88      3.49 o
   0  -3  18       25.16       22.51      1.74 o
   1  -3  18      152.03      150.70      3.93 o
   2  -3  18       43.93       37.48      2.20 o
  -5  -2  18       59.32       69.51      2.81 o
  -4  -2  18        0.04        1.34      0.90 o
  -3  -2  18      130.67      129.14      3.63 o
  -2  -2  18      231.97      239.55      4.81 o
  -1  -2  18       48.79       51.17      2.09 o
   0  -2  18       83.03       80.25      2.96 o
   1  -2  18      103.46      101.60      3.34 o
   2  -2  18       75.97       76.67      3.12 o
  -5  -1  18       39.47       36.62      2.08 o
  -4  -1  18       24.00       17.82      1.40 o
  -3  -1  18       26.21       26.92      1.65 o
  -2  -1  18        1.82        0.25      0.71 o
  -1  -1  18       64.76       57.32      2.53 o
   0  -1  18      169.61      180.98      5.21 o
   1  -1  18      102.92      106.84      3.47 o
   2  -1  18       63.38       67.04      2.89 o
  -5   0  18       28.30       28.81      1.47 o
  -4   0  18       55.22       53.32      1.87 o
  -3   0  18       43.27       45.11      1.75 o
  -2   0  18       86.88       93.08      2.39 o
  -1   0  18       84.00       92.38      2.41 o
   0   0  18       11.29       12.46      1.25 o
   1   0  18       26.17       28.41      1.73 o
  -5   1  18       72.40       75.94      3.31 o
  -4   1  18      187.39      200.43      4.06 o
  -3   1  18        0.13       -0.04      0.56 o
  -2   1  18      126.01      130.35      2.69 o
  -1   1  18       44.93       41.33      1.72 o
   0   1  18       58.64       64.16      2.15 o
   1   1  18      405.50      422.56      8.65 o
  -4   2  18       18.43       18.60      2.69 o
  -3   2  18       29.70       31.42      2.21 o
  -2   2  18        0.05        0.08      0.92 o
  -1   2  18       30.85       39.22      1.63 o
   0   2  18       53.36       62.94      2.19 o
  -1  -5  19        2.82        2.97      1.04 o
   0  -5  19       49.19       48.29      2.39 o
  -3  -4  19       10.77       15.06      1.65 o
  -2  -4  19       90.63       93.70      3.30 o
  -1  -4  19        1.03        1.44      1.00 o
   0  -4  19       17.71       16.71      1.62 o
   1  -4  19       35.58       30.66      2.06 o
  -3  -3  19      204.06      221.09      4.90 o
  -2  -3  19       52.06       55.43      2.64 o
  -1  -3  19      194.01      192.75      4.53 o
   0  -3  19       78.58       87.67      3.18 o
   1  -3  19       12.63       12.88      1.56 o
  -4  -2  19        2.64        2.65      1.10 o
  -3  -2  19        6.83        8.17      1.32 o
  -2  -2  19       23.35       16.13      1.60 o
  -1  -2  19      207.56      206.90      4.66 o
   0  -2  19       89.92       80.87      3.11 o
   1  -2  19       80.97       80.62      4.23 o
  -4  -1  19        9.25        9.32      1.33 o
  -3  -1  19      115.03      121.87      3.56 o
  -2  -1  19       62.65       50.83      2.50 o
  -1  -1  19       45.19       46.13      2.43 o
   0  -1  19       20.28       24.67      1.92 o
   1  -1  19        0.30       -1.01      1.01 o
  -4   0  19        7.66       11.11      1.19 o
  -3   0  19      114.37      125.41      3.12 o
  -2   0  19      257.01      270.41      4.52 o
  -1   0  19        9.17        8.79      1.32 o
   0   0  19      160.75      174.74      4.32 o
  -3   1  19       50.59       48.61      1.85 o
  -2   1  19        0.33        0.40      0.67 o
  -1   1  19        1.46        1.21      0.71 o
  -1  -3  20       11.01        9.99      1.44 o
  -2  -2  20        2.03        1.60      1.04 o
  -1  -2  20       59.74       62.91      2.88 o
 
